# Supplementary material for: Documenting Mantodea species in South African museum collections and an updated species list
Source: Biodivers Data J. 2023 Dec 12;11:e102637. doi: 10.3897/BDJ.11.e102637 (PMC10848684; doi:10.3897/BDJ.11.e102637)
Supplement: Supplementary material 1 — Database of all Mantodea records within South Africa [file bdj-11-e102637-s001.xlsx]

## Sheet: All records Mantodea in SA
Record number	Database Record Number	Gbif ID	Specimen Type	Locality	Country	kingdom	phylum	class	Order	Super Family	Author	Family	Author	Subfamily	Author	Tribe	Author	Subtribe	Author	Subgenus	Author	Genus	Author	Species	Subspecies		Species Full	Author Year	Collector name	Year collected	Identification	Institutional Collections	Sex	Abbreviation	Link	Citation
38	7115	N/A	Non-Type	Tzaneen	South Africa	Animalia	Arthropoda	Insecta	Mantodea	Mantoidea	Latreille, 1802	Deroplatyidae	Westwood, 1889	Popinae	Brunner de Wattenwyl, 1893	Leptocolini	Giglio-Tos, 1916	Leptocolina	Giglio-Tos, 1916			Agrionopsis	Werner, 1908	distanti			Agrionopsis distanti	(Kirby, 1899)	H.D Brown & W. Furst	1963	Department H.D. Brown 1963	Agricultural Research Council Roodeplaat, Pretoria	Undefined	ARC	N/A	N/A
36	6584	N/A	Non-Type	Watervalboven	South Africa	Animalia	Arthropoda	Insecta	Mantodea	Mantoidea	Latreille, 1802	Deroplatyidae	Westwood, 1889	Popinae	Brunner de Wattenwyl, 1893	Leptocolini	Giglio-Tos, 1916	Leptocolina	Giglio-Tos, 1916			Agrionopsis	Werner, 1908	distanti			Agrionopsis distanti	(Kirby, 1899)	Dr. Beiers	1898	Department Beier	Ditsong National Museum of Natural History, Pretoria	Undefined	DNMNH	N/A	N/A
37	6586	N/A	Non-Type	Hluhluwe Game Reserve	South Africa	Animalia	Arthropoda	Insecta	Mantodea	Mantoidea	Latreille, 1802	Deroplatyidae	Westwood, 1889	Popinae	Brunner de Wattenwyl, 1893	Leptocolini	Giglio-Tos, 1916	Leptocolina	Giglio-Tos, 1916			Agrionopsis	Werner, 1908	distanti			Agrionopsis distanti	(Kirby, 1899)	G. van Son	1961	Department Beier	Ditsong National Museum of Natural History, Pretoria	Undefined	DNMNH	N/A	N/A
41	6583	N/A	Non-Type	Sycamore	South Africa	Animalia	Arthropoda	Insecta	Mantodea	Mantoidea	Latreille, 1802	Deroplatyidae	Westwood, 1889	Popinae	Brunner de Wattenwyl, 1893	Leptocolini	Giglio-Tos, 1916	Leptocolina	Giglio-Tos, 1916			Agrionopsis	Werner, 1908	distanti			Agrionopsis distanti	(Kirby, 1899)	G.A.H Bedford	1927	Department Kaltenbach 1991	Ditsong National Museum of Natural History, Pretoria	Undefined	DNMNH	N/A	N/A
44	6584	N/A	Non-Type	Woodbush Village	South Africa	Animalia	Arthropoda	Insecta	Mantodea	Mantoidea	Latreille, 1802	Deroplatyidae	Westwood, 1889	Popinae	Brunner de Wattenwyl, 1893	Leptocolini	Giglio-Tos, 1916	Leptocolina	Giglio-Tos, 1916			Agrionopsis	Werner, 1908	distanti			Agrionopsis distanti	(Kirby, 1899)	C.J Swierstra	1907	Department Rehn 1923	Ditsong National Museum of Natural History, Pretoria	Undefined	DNMNH	N/A	N/A
45	6588	N/A	Non-Type	Woodbush Village	South Africa	Animalia	Arthropoda	Insecta	Mantodea	Mantoidea	Latreille, 1802	Deroplatyidae	Westwood, 1889	Popinae	Brunner de Wattenwyl, 1893	Leptocolini	Giglio-Tos, 1916	Leptocolina	Giglio-Tos, 1916			Agrionopsis	Werner, 1908	distanti			Agrionopsis distanti	(Kirby, 1899)	C.J Swierstra	1909	Department Rehn 1923	Ditsong National Museum of Natural History, Pretoria	Undefined	DNMNH	N/A	N/A
28	4049	N/A	Non-Type	Zululand	South Africa	Animalia	Arthropoda	Insecta	Mantodea	Mantoidea	Latreille, 1802	Deroplatyidae	Westwood, 1889	Popinae	Brunner de Wattenwyl, 1893	Leptocolini	Giglio-Tos, 1916	Leptocolina	Giglio-Tos, 1916			Agrionopsis	Werner, 1908	distanti			Agrionopsis distanti	(Kirby, 1899)	Anderson, W.W.	1901	Department Albert John Hesse	Iziko South African Museum, Cape Town	Undefined	IZIKO	N/A	N/A
30	4047	N/A	Non-Type	Krantz Kf (Krantz Kloof?)	South Africa	Animalia	Arthropoda	Insecta	Mantodea	Mantoidea	Latreille, 1802	Deroplatyidae	Westwood, 1889	Popinae	Brunner de Wattenwyl, 1893	Leptocolini	Giglio-Tos, 1916	Leptocolina	Giglio-Tos, 1916			Agrionopsis	Werner, 1908	distanti			Agrionopsis distanti	(Kirby, 1899)	Marley (Bell)	1917	Department Albert John Hesse	Iziko South African Museum, Cape Town	Undefined	IZIKO	N/A	N/A
32	4046	N/A	Non-Type	Durban	South Africa	Animalia	Arthropoda	Insecta	Mantodea	Mantoidea	Latreille, 1802	Deroplatyidae	Westwood, 1889	Popinae	Brunner de Wattenwyl, 1893	Leptocolini	Giglio-Tos, 1916	Leptocolina	Giglio-Tos, 1916			Agrionopsis	Werner, 1908	distanti			Agrionopsis distanti	(Kirby, 1899)	Lightfoot, Mrs.	1922	Department Albert John Hesse	Iziko South African Museum, Cape Town	Undefined	IZIKO	N/A	N/A
33	4681	N/A	Non-Type	Fort Beaufort, " Umdala"	South Africa	Animalia	Arthropoda	Insecta	Mantodea	Mantoidea	Latreille, 1802	Deroplatyidae	Westwood, 1889	Popinae	Brunner de Wattenwyl, 1893	Leptocolini	Giglio-Tos, 1916	Leptocolina	Giglio-Tos, 1916			Agrionopsis	Werner, 1908	distanti			Agrionopsis distanti	(Kirby, 1899)	S.A. Museum	1954	Department Albert John Hesse	Iziko South African Museum, Cape Town	Undefined	IZIKO	N/A	N/A
34	4677	N/A	Non-Type	Beaufort West District	South Africa	Animalia	Arthropoda	Insecta	Mantodea	Mantoidea	Latreille, 1802	Deroplatyidae	Westwood, 1889	Popinae	Brunner de Wattenwyl, 1893	Leptocolini	Giglio-Tos, 1916	Leptocolina	Giglio-Tos, 1916			Agrionopsis	Werner, 1908	distanti			Agrionopsis distanti	(Kirby, 1899)	S.A.M (SA musuem)	1958	Department Albert John Hesse	Iziko South African Museum, Cape Town	Undefined	IZIKO	N/A	N/A
35	4045	N/A	Non-Type	Lydenburg	South Africa	Animalia	Arthropoda	Insecta	Mantodea	Mantoidea	Latreille, 1802	Deroplatyidae	Westwood, 1889	Popinae	Brunner de Wattenwyl, 1893	Leptocolini	Giglio-Tos, 1916	Leptocolina	Giglio-Tos, 1916			Agrionopsis	Werner, 1908	distanti			Agrionopsis distanti	(Kirby, 1899)	Kroeger, F.J.	Undefined	Department Albert John Hesse	Iziko South African Museum, Cape Town	Undefined	IZIKO	N/A	N/A
46	7113	N/A	Non-Type	Haenertsburg	South Africa	Animalia	Arthropoda	Insecta	Mantodea	Mantoidea	Latreille, 1802	Deroplatyidae	Westwood, 1889	Popinae	Brunner de Wattenwyl, 1893	Leptocolini	Giglio-Tos, 1916	Leptocolina	Giglio-Tos, 1916			Agrionopsis	Werner, 1908	sp.			Agrionopsis sp.	Werner, 1908	M.J.D White	1963	Department H.D. Brown 1963	Agricultural Research Council Roodeplaat, Pretoria	Undefined	ARC	N/A	N/A
1	6821	N/A	Non-Type	Kiepersol	South Africa	Animalia	Arthropoda	Insecta	Mantodea	Nanmantoidea	Brunner de Wattenwyl, 1893	Amorphoscelidae	Stål, 1877	Amorphoscelinae	Stål, 1877							Amorphoscelis	Stål, 1871	austrogermanica			Amorphoscelis austrogermanica	Werner, 1923	G. Jooste	1965	Department Roger Roy 1962	Ditsong National Museum of Natural History, Pretoria	Undefined	DNMNH	N/A	N/A
2	6822	N/A	Non-Type	Ntambanana	South Africa	Animalia	Arthropoda	Insecta	Mantodea	Nanmantoidea	Brunner de Wattenwyl, 1893	Amorphoscelidae	Stål, 1877	Amorphoscelinae	Stål, 1877							Amorphoscelis	Stål, 1871	austrogermanica			Amorphoscelis austrogermanica	Werner, 1923	G.A.H Bedford	1922	Department Roger Roy 1962	Ditsong National Museum of Natural History, Pretoria	Undefined	DNMNH	N/A	N/A
3	6826	N/A	Non-Type	Ntambanana	South Africa	Animalia	Arthropoda	Insecta	Mantodea	Nanmantoidea	Brunner de Wattenwyl, 1893	Amorphoscelidae	Stål, 1877	Amorphoscelinae	Stål, 1877							Amorphoscelis	Stål, 1871	austrogermanica			Amorphoscelis austrogermanica	Werner, 1923	G.A.H Bedford	1922	Department Roger Roy 1962	Ditsong National Museum of Natural History, Pretoria	Undefined	DNMNH	N/A	N/A
4	6825	N/A	Non-Type	Pafuri	South Africa	Animalia	Arthropoda	Insecta	Mantodea	Nanmantoidea	Brunner de Wattenwyl, 1893	Amorphoscelidae	Stål, 1877	Amorphoscelinae	Stål, 1877							Amorphoscelis	Stål, 1871	austrogermanica			Amorphoscelis austrogermanica	Werner, 1923	J. van Reenen	1973	Department Roger Roy 1962	Ditsong National Museum of Natural History, Pretoria	Undefined	DNMNH	N/A	N/A
5	6827	N/A	Non-Type	Pafuri	South Africa	Animalia	Arthropoda	Insecta	Mantodea	Nanmantoidea	Brunner de Wattenwyl, 1893	Amorphoscelidae	Stål, 1877	Amorphoscelinae	Stål, 1877							Amorphoscelis	Stål, 1871	austrogermanica			Amorphoscelis austrogermanica	Werner, 1923	J. van Reenen	1973	Department Roger Roy 1962	Ditsong National Museum of Natural History, Pretoria	Undefined	DNMNH	N/A	N/A
6	6820	N/A	Non-Type	Skukuza	South Africa	Animalia	Arthropoda	Insecta	Mantodea	Nanmantoidea	Brunner de Wattenwyl, 1893	Amorphoscelidae	Stål, 1877	Amorphoscelinae	Stål, 1877							Amorphoscelis	Stål, 1871	austrogermanica			Amorphoscelis austrogermanica	Werner, 1923	L.Vari	1961	Department Roger Roy 1962	Ditsong National Museum of Natural History, Pretoria	Undefined	DNMNH	N/A	N/A
7	6823	N/A	Non-Type	Nelspruit	South Africa	Animalia	Arthropoda	Insecta	Mantodea	Nanmantoidea	Brunner de Wattenwyl, 1893	Amorphoscelidae	Stål, 1877	Amorphoscelinae	Stål, 1877							Amorphoscelis	Stål, 1871	austrogermanica			Amorphoscelis austrogermanica	Werner, 1923	R. Jones	1970	Department Roger Roy 1962	Ditsong National Museum of Natural History, Pretoria	Undefined	DNMNH	N/A	N/A
8	6824	N/A	Non-Type	Pafuri	South Africa	Animalia	Arthropoda	Insecta	Mantodea	Nanmantoidea	Brunner de Wattenwyl, 1893	Amorphoscelidae	Stål, 1877	Amorphoscelinae	Stål, 1877							Amorphoscelis	Stål, 1871	austrogermanica			Amorphoscelis austrogermanica	Werner, 1923	Vari & Potgieter	1964	Department Roger Roy 1962	Ditsong National Museum of Natural History, Pretoria	Undefined	DNMNH	N/A	N/A
9	6824	N/A	Non-Type	Pafuri	South Africa	Animalia	Arthropoda	Insecta	Mantodea	Nanmantoidea	Brunner de Wattenwyl, 1893	Amorphoscelidae	Stål, 1877	Amorphoscelinae	Stål, 1877							Amorphoscelis	Stål, 1871	austrogermanica			Amorphoscelis austrogermanica	Werner, 1923	Vari & Potgieter	1964	Department Roger Roy 1962	Ditsong National Museum of Natural History, Pretoria	Undefined	DNMNH	N/A	N/A
10	6820	N/A	Non-Type	Shingwedzi	South Africa	Animalia	Arthropoda	Insecta	Mantodea	Nanmantoidea	Brunner de Wattenwyl, 1893	Amorphoscelidae	Stål, 1877	Amorphoscelinae	Stål, 1877							Amorphoscelis	Stål, 1871	austrogermanica			Amorphoscelis austrogermanica	Werner, 1923	Vari & Rorke	1961	Department Roger Roy 1962	Ditsong National Museum of Natural History, Pretoria	Undefined	DNMNH	N/A	N/A
11	6827	N/A	Non-Type	Shingwedzi	South Africa	Animalia	Arthropoda	Insecta	Mantodea	Nanmantoidea	Brunner de Wattenwyl, 1893	Amorphoscelidae	Stål, 1877	Amorphoscelinae	Stål, 1877							Amorphoscelis	Stål, 1871	austrogermanica			Amorphoscelis austrogermanica	Werner, 1923	Vari & Rorke	1961	Department Roger Roy 1962	Ditsong National Museum of Natural History, Pretoria	Undefined	DNMNH	N/A	N/A
12	6822	N/A	Non-Type	Jozini Dam	South Africa	Animalia	Arthropoda	Insecta	Mantodea	Nanmantoidea	Brunner de Wattenwyl, 1893	Amorphoscelidae	Stål, 1877	Amorphoscelinae	Stål, 1877							Amorphoscelis	Stål, 1871	austrogermanica			Amorphoscelis austrogermanica	Werner, 1923	Vari & Steenstra	1961	Department Roger Roy 1962	Ditsong National Museum of Natural History, Pretoria	Undefined	DNMNH	N/A	N/A
	Man12	N/A	Neallotype	Duiwelskloof	South Africa	Animalia	Arthropoda	Insecta	Mantodea	Nanmantoidea	Brunner de Wattenwyl, 1893	Amorphoscelidae	Stål, 1877	Amorphoscelinae	Stål, 1877							Amorphoscelis	Stål, 1871	austrogermanica			Amorphoscelis austrogermanica	Werner, 1923	O.P.M. Prozesky	20.02.1952	Department Roy 1962	Ditsong National Museum of Natural History, Pretoria	Undefined	DNMNH	N/A	N/A
	SMNK-MANT 00725	N/A	Non-Type	Tzaheen	South Africa	Animalia	Arthropoda	Insecta	Mantodea	Nanmantoidea	Brunner de Wattenwyl, 1893	Amorphoscelidae	Stål, 1877	Amorphoscelinae	Stål, 1877							Amorphoscelis	Stål, 1871	austrogermanica			Amorphoscelis austrogermanica	Werner, 1923	Undefined	12.1986	Ehrmann, R.	Staatliches Museum für Naturkunde Karlsruhe, Germany	Male	SMNK	N/A	N/A
13	7410	N/A	Non-Type	Krugersdorp	South Africa	Animalia	Arthropoda	Insecta	Mantodea	Nanmantoidea	Brunner de Wattenwyl, 1893	Amorphoscelidae	Stål, 1877	Amorphoscelinae	Stål, 1877							Amorphoscelis	Stål, 1871	sp.			Amorphoscelis sp.	Stål, 1871	M. Vogt	1987	N. Moulin 2018	Agricultural Research Council Roodeplaat, Pretoria	Undefined	ARC	N/A	N/A
15	2843 (2)	N/A	Non-Type	Mhlisinga	South Africa	Animalia	Arthropoda	Insecta	Mantodea	Nanmantoidea	Brunner de Wattenwyl, 1893	Amorphoscelidae	Stål, 1877	Amorphoscelinae	Stål, 1877							Amorphoscelis	Stål, 1871	sp.			Amorphoscelis sp.	Stål, 1871	Undefined	1974	N. Moulin 2018	Ditsong National Museum of Natural History, Pretoria	Undefined	DNMNH	N/A	N/A
16	3801	N/A	Non-Type	Maputa land	South Africa	Animalia	Arthropoda	Insecta	Mantodea	Nanmantoidea	Brunner de Wattenwyl, 1893	Amorphoscelidae	Stål, 1877	Amorphoscelinae	Stål, 1877							Amorphoscelis	Stål, 1871	sp.			Amorphoscelis sp.	Stål, 1871	Barker	Undefined	N. Moulin 2018	Iziko South African Museum, Cape Town	Undefined	IZIKO	N/A	N/A
17	3075	N/A	Non-Type	Mkuze Reserve	South Africa	Animalia	Arthropoda	Insecta	Mantodea	Nanmantoidea	Brunner de Wattenwyl, 1893	Amorphoscelidae	Stål, 1877	Amorphoscelinae	Stål, 1877							Amorphoscelis	Stål, 1871	sp.			Amorphoscelis sp.	Stål, 1871	P.E Reavell	1982	N. Moulin 2018	KwaZulu-Natal Museum, Pietermaritzburg	Undefined	NMSA	N/A	N/A
18	5609	N/A	Non-Type	Ndumo Game Reserve	South Africa	Animalia	Arthropoda	Insecta	Mantodea	Nanmantoidea	Brunner de Wattenwyl, 1893	Amorphoscelidae	Stål, 1877	Amorphoscelinae	Stål, 1877							Amorphoscelis	Stål, 1871	sp.			Amorphoscelis sp.	Stål, 1871	Kirk-Springgs, Haddad & Swart	2009	N. Moulin 2018	National Museum, Bloemfontein	Undefined	NMB	N/A	N/A
20	6829	N/A	Non-Type	Skukuza	South Africa	Animalia	Arthropoda	Insecta	Mantodea	Nanmantoidea	Brunner de Wattenwyl, 1893	Amorphoscelidae	Stål, 1877	Amorphoscelinae	Stål, 1877							Amorphoscelis	Stål, 1871	tuberculata			Amorphoscelis tuberculata	Roy, 1963	L. Vari	1963	Department Roger Roy 1976	Ditsong National Museum of Natural History, Pretoria	Undefined	DNMNH	N/A	N/A
21	6832	N/A	Non-Type	Skukuza	South Africa	Animalia	Arthropoda	Insecta	Mantodea	Nanmantoidea	Brunner de Wattenwyl, 1893	Amorphoscelidae	Stål, 1877	Amorphoscelinae	Stål, 1877							Amorphoscelis	Stål, 1871	tuberculata			Amorphoscelis tuberculata	Roy, 1963	Potgieter & Goode	1968	Department Roger Roy 1976	Ditsong National Museum of Natural History, Pretoria	Undefined	DNMNH	N/A	N/A
22	6832	N/A	Non-Type	Twin Stream	South Africa	Animalia	Arthropoda	Insecta	Mantodea	Nanmantoidea	Brunner de Wattenwyl, 1893	Amorphoscelidae	Stål, 1877	Amorphoscelinae	Stål, 1877							Amorphoscelis	Stål, 1871	tuberculata			Amorphoscelis tuberculata	Roy, 1963	R.Toms	1980	Department Roger Roy 1976	Ditsong National Museum of Natural History, Pretoria	Undefined	DNMNH	N/A	N/A
23	6833	N/A	Non-Type	Derry farm	South Africa	Animalia	Arthropoda	Insecta	Mantodea	Nanmantoidea	Brunner de Wattenwyl, 1893	Amorphoscelidae	Stål, 1877	Amorphoscelinae	Stål, 1877							Amorphoscelis	Stål, 1871	tuberculata			Amorphoscelis tuberculata	Roy, 1963	Scoble & Kroon	1976	Department Roger Roy 1976	Ditsong National Museum of Natural History, Pretoria	Undefined	DNMNH	N/A	N/A
26	6829	N/A	Non-Type	Potgietersrus	South Africa	Animalia	Arthropoda	Insecta	Mantodea	Nanmantoidea	Brunner de Wattenwyl, 1893	Amorphoscelidae	Stål, 1877	Amorphoscelinae	Stål, 1877							Amorphoscelis	Stål, 1871	tuberculata			Amorphoscelis tuberculata	Roy, 1963	Vari & Potgieter	1964	Department Roger Roy 1976	Ditsong National Museum of Natural History, Pretoria	Undefined	DNMNH	N/A	N/A
27	6829	N/A	Non-Type	Potgietersrus	South Africa	Animalia	Arthropoda	Insecta	Mantodea	Nanmantoidea	Brunner de Wattenwyl, 1893	Amorphoscelidae	Stål, 1877	Amorphoscelinae	Stål, 1877							Amorphoscelis	Stål, 1871	tuberculata			Amorphoscelis tuberculata	Roy, 1963	Vari & Potgieter	1964	Department Roger Roy 1976	Ditsong National Museum of Natural History, Pretoria	Undefined	DNMNH	N/A	N/A
	Man11	N/A	Holotype	Shingwedzi	South Africa	Animalia	Arthropoda	Insecta	Mantodea	Nanmantoidea	Brunner de Wattenwyl, 1893	Amorphoscelidae	Stål, 1877	Amorphoscelinae	Stål, 1877							Amorphoscelis	Stål, 1871	tuberculata			Amorphoscelis tuberculata	Roy, 1963	Janse & Vari	29.03.1952	Department Roy 1962	Ditsong National Museum of Natural History, Pretoria	Male	DNMNH	N/A	N/A
	SMNK-MANT 00723	N/A	Non-Type	Brits	South Africa	Animalia	Arthropoda	Insecta	Mantodea	Nanmantoidea	Brunner de Wattenwyl, 1893	Amorphoscelidae	Stål, 1877	Amorphoscelinae	Stål, 1877							Amorphoscelis	Stål, 1871	tuberculata			Amorphoscelis tuberculata	Roy, 1963	Undefined	1.1996	Ehrmann, R.	Staatliches Museum für Naturkunde Karlsruhe, Germany	Male	SMNK	N/A	N/A
	SMNK-MANT 00724	N/A	Non-Type	Natal Venda	South Africa	Animalia	Arthropoda	Insecta	Mantodea	Nanmantoidea	Brunner de Wattenwyl, 1893	Amorphoscelidae	Stål, 1877	Amorphoscelinae	Stål, 1877							Amorphoscelis	Stål, 1871	tuberculata			Amorphoscelis tuberculata	Roy, 1963	Undefined	12.1986	Ehrmann, R.	Staatliches Museum für Naturkunde Karlsruhe, Germany	Male	SMNK	N/A	N/A
	11164498	N/A	Non-Type	Mopani	South Africa	Animalia	Arthropoda	Insecta	Mantodea	Nanmantoidea	Brunner de Wattenwyl, 1893	Amorphoscelidae	Stål, 1877	Amorphoscelinae	Stål, 1877							Amorphoscelis	Stål, 1871	tuberculata			Amorphoscelis tuberculata	Roy, 1963	Wolf-Achim and Hanna Roland	2015-11-20	iNaturalist.org			iNat	https://www.inaturalist.org/observations/11164498	iNaturalist. Available from https://www.inaturalist.org. Accessed [10/01/2023].
3256	7773	N/A	Non-Type	Modder River	South Africa	Animalia	Arthropoda	Insecta	Mantodea	Eremiaphiloidea	Saussure, 1869	Eremiaphilidae	Saussure, 1869	Tarachodinae	Giglio-Tos, 1917	Tarachodini	Giglio-Tos, 1917	Antistiina	Schwarz & Roy 2019			Antistia	Stål, 1876	maculipennis			Antistia maculipennis	Stål, 1876	J.C Faure	1928	Department Kaltenbach 1984	Agricultural Research Council Roodeplaat, Pretoria	Undefined	ARC	N/A	N/A
3257	7773	N/A	Non-Type	Genoa	South Africa	Animalia	Arthropoda	Insecta	Mantodea	Eremiaphiloidea	Saussure, 1869	Eremiaphilidae	Saussure, 1869	Tarachodinae	Giglio-Tos, 1917	Tarachodini	Giglio-Tos, 1917	Antistiina	Schwarz & Roy 2019			Antistia	Stål, 1876	maculipennis			Antistia maculipennis	Stål, 1876	J. van den Berg	1981	Department Kaltenbach 1984	Agricultural Research Council Roodeplaat, Pretoria	Undefined	ARC	N/A	N/A
3258	7099	N/A	Non-Type	Louis Trichardt	South Africa	Animalia	Arthropoda	Insecta	Mantodea	Eremiaphiloidea	Saussure, 1869	Eremiaphilidae	Saussure, 1869	Tarachodinae	Giglio-Tos, 1917	Tarachodini	Giglio-Tos, 1917	Antistiina	Schwarz & Roy 2019			Antistia	Stål, 1876	maculipennis			Antistia maculipennis	Stål, 1876	M.J.D White	1963	Department Kaltenbach 1984	Agricultural Research Council Roodeplaat, Pretoria	Undefined	ARC	N/A	N/A
3262	7774	N/A	Non-Type	Chuniespoort	South Africa	Animalia	Arthropoda	Insecta	Mantodea	Eremiaphiloidea	Saussure, 1869	Eremiaphilidae	Saussure, 1869	Tarachodinae	Giglio-Tos, 1917	Tarachodini	Giglio-Tos, 1917	Antistiina	Schwarz & Roy 2019			Antistia	Stål, 1876	maculipennis			Antistia maculipennis	Stål, 1876	J.C Faure	1926	Department Max Beier 1952	Agricultural Research Council Roodeplaat, Pretoria	Undefined	ARC	N/A	N/A
3263	6152	N/A	Non-Type	Roodeplaat	South Africa	Animalia	Arthropoda	Insecta	Mantodea	Eremiaphiloidea	Saussure, 1869	Eremiaphilidae	Saussure, 1869	Tarachodinae	Giglio-Tos, 1917	Tarachodini	Giglio-Tos, 1917	Antistiina	Schwarz & Roy 2019			Antistia	Stål, 1876	maculipennis			Antistia maculipennis	Stål, 1876	Dr. Breyers	1916	Department Max Beier 1952	Ditsong National Museum of Natural History, Pretoria	Undefined	DNMNH	N/A	N/A
3264	6149	N/A	Non-Type	Zoutpan	South Africa	Animalia	Arthropoda	Insecta	Mantodea	Eremiaphiloidea	Saussure, 1869	Eremiaphilidae	Saussure, 1869	Tarachodinae	Giglio-Tos, 1917	Tarachodini	Giglio-Tos, 1917	Antistiina	Schwarz & Roy 2019			Antistia	Stål, 1876	maculipennis			Antistia maculipennis	Stål, 1876	G. van Son	1929	Department Max Beier 1952	Ditsong National Museum of Natural History, Pretoria	Undefined	DNMNH	N/A	N/A
3265	6150	N/A	Non-Type	Zoutpan	South Africa	Animalia	Arthropoda	Insecta	Mantodea	Eremiaphiloidea	Saussure, 1869	Eremiaphilidae	Saussure, 1869	Tarachodinae	Giglio-Tos, 1917	Tarachodini	Giglio-Tos, 1917	Antistiina	Schwarz & Roy 2019			Antistia	Stål, 1876	maculipennis			Antistia maculipennis	Stål, 1876	G. van Son	1929	Department Max Beier 1952	Ditsong National Museum of Natural History, Pretoria	Undefined	DNMNH	N/A	N/A
3248	4396	N/A	Non-Type	Junction Crocodile and Marico River	South Africa	Animalia	Arthropoda	Insecta	Mantodea	Eremiaphiloidea	Saussure, 1869	Eremiaphilidae	Saussure, 1869	Tarachodinae	Giglio-Tos, 1917	Tarachodini	Giglio-Tos, 1917	Antistiina	Schwarz & Roy 2019			Antistia	Stål, 1876	maculipennis			Antistia maculipennis	Stål, 1876	Tucker, R.	1918	Department Albert John Hesse	Iziko South African Museum, Cape Town	Undefined	IZIKO	N/A	N/A
3255	4396	N/A	Non-Type	Moropeng	South Africa	Animalia	Arthropoda	Insecta	Mantodea	Eremiaphiloidea	Saussure, 1869	Eremiaphilidae	Saussure, 1869	Tarachodinae	Giglio-Tos, 1917	Tarachodini	Giglio-Tos, 1917	Antistiina	Schwarz & Roy 2019			Antistia	Stål, 1876	maculipennis			Antistia maculipennis	Stål, 1876	Alston, G	Undefined	Department Albert John Hesse	Iziko South African Museum, Cape Town	Undefined	IZIKO	N/A	N/A
	NRM-MANT0000184	1146473424	Non-Type	Transvaal	South Africa	Animalia	Arthropoda	Insecta	Mantodea	Eremiaphiloidea	Saussure, 1869	Eremiaphilidae	Saussure, 1869	Tarachodinae	Giglio-Tos, 1917	Tarachodini	Giglio-Tos, 1917	Antistiina	Schwarz & Roy 2019			Antistia	Stål, 1876	maculipennis			Antistia maculipennis	Stål, 1876	Undefined	Undefined	Werner	Swedish Museum of Natural History (NRM)	Male	NRM	https://www.gbif.org/occurrence/1146473424	N/A
3267	6158	N/A	Non-Type	Rietfontein	South Africa	Animalia	Arthropoda	Insecta	Mantodea	Eremiaphiloidea	Saussure, 1869	Eremiaphilidae	Saussure, 1869	Tarachodinae	Giglio-Tos, 1917	Tarachodini	Giglio-Tos, 1917	Antistiina	Schwarz & Roy 2019			Antistia	Stål, 1876	parva			Antistia parva	Beier, 1953	G. van Son	1933	Department Kaltenbach 1989	Ditsong National Museum of Natural History, Pretoria	Undefined	DNMNH	N/A	N/A
3268	6158	N/A	Non-Type	Douglas	South Africa	Animalia	Arthropoda	Insecta	Mantodea	Eremiaphiloidea	Saussure, 1869	Eremiaphilidae	Saussure, 1869	Tarachodinae	Giglio-Tos, 1917	Tarachodini	Giglio-Tos, 1917	Antistiina	Schwarz & Roy 2019			Antistia	Stål, 1876	parva			Antistia parva	Beier, 1953	L. Vari	1961	Department Kaltenbach 1989	Ditsong National Museum of Natural History, Pretoria	Undefined	DNMNH	N/A	N/A
3269	6162	N/A	Non-Type	Douglas	South Africa	Animalia	Arthropoda	Insecta	Mantodea	Eremiaphiloidea	Saussure, 1869	Eremiaphilidae	Saussure, 1869	Tarachodinae	Giglio-Tos, 1917	Tarachodini	Giglio-Tos, 1917	Antistiina	Schwarz & Roy 2019			Antistia	Stål, 1876	parva			Antistia parva	Beier, 1953	L. Vari	1961	Department Kaltenbach 1989	Ditsong National Museum of Natural History, Pretoria	Undefined	DNMNH	N/A	N/A
3270	6163	N/A	Non-Type	Douglas	South Africa	Animalia	Arthropoda	Insecta	Mantodea	Eremiaphiloidea	Saussure, 1869	Eremiaphilidae	Saussure, 1869	Tarachodinae	Giglio-Tos, 1917	Tarachodini	Giglio-Tos, 1917	Antistiina	Schwarz & Roy 2019			Antistia	Stål, 1876	parva			Antistia parva	Beier, 1953	L. Vari	1961	Department Kaltenbach 1989	Ditsong National Museum of Natural History, Pretoria	Undefined	DNMNH	N/A	N/A
3271	6165	N/A	Non-Type	Douglas	South Africa	Animalia	Arthropoda	Insecta	Mantodea	Eremiaphiloidea	Saussure, 1869	Eremiaphilidae	Saussure, 1869	Tarachodinae	Giglio-Tos, 1917	Tarachodini	Giglio-Tos, 1917	Antistiina	Schwarz & Roy 2019			Antistia	Stål, 1876	parva			Antistia parva	Beier, 1953	L. Vari	1961	Department Kaltenbach 1989	Ditsong National Museum of Natural History, Pretoria	Undefined	DNMNH	N/A	N/A
3272	6166	N/A	Non-Type	Douglas	South Africa	Animalia	Arthropoda	Insecta	Mantodea	Eremiaphiloidea	Saussure, 1869	Eremiaphilidae	Saussure, 1869	Tarachodinae	Giglio-Tos, 1917	Tarachodini	Giglio-Tos, 1917	Antistiina	Schwarz & Roy 2019			Antistia	Stål, 1876	parva			Antistia parva	Beier, 1953	L. Vari	1961	Department Kaltenbach 1989	Ditsong National Museum of Natural History, Pretoria	Undefined	DNMNH	N/A	N/A
3273	6160	N/A	Non-Type	Mata mata	South Africa	Animalia	Arthropoda	Insecta	Mantodea	Eremiaphiloidea	Saussure, 1869	Eremiaphilidae	Saussure, 1869	Tarachodinae	Giglio-Tos, 1917	Tarachodini	Giglio-Tos, 1917	Antistiina	Schwarz & Roy 2019			Antistia	Stål, 1876	parva			Antistia parva	Beier, 1953	L. Vari	1961	Department Kaltenbach 1989	Ditsong National Museum of Natural History, Pretoria	Undefined	DNMNH	N/A	N/A
3274	6157	N/A	Non-Type	Geluk	South Africa	Animalia	Arthropoda	Insecta	Mantodea	Eremiaphiloidea	Saussure, 1869	Eremiaphilidae	Saussure, 1869	Tarachodinae	Giglio-Tos, 1917	Tarachodini	Giglio-Tos, 1917	Antistiina	Schwarz & Roy 2019			Antistia	Stål, 1876	parva			Antistia parva	Beier, 1953	L.Vari	1961	Department Kaltenbach 1989	Ditsong National Museum of Natural History, Pretoria	Undefined	DNMNH	N/A	N/A
3275	6162	N/A	Non-Type	Geluk	South Africa	Animalia	Arthropoda	Insecta	Mantodea	Eremiaphiloidea	Saussure, 1869	Eremiaphilidae	Saussure, 1869	Tarachodinae	Giglio-Tos, 1917	Tarachodini	Giglio-Tos, 1917	Antistiina	Schwarz & Roy 2019			Antistia	Stål, 1876	parva			Antistia parva	Beier, 1953	L.Vari	1961	Department Kaltenbach 1989	Ditsong National Museum of Natural History, Pretoria	Undefined	DNMNH	N/A	N/A
3276	6163	N/A	Non-Type	Geluk	South Africa	Animalia	Arthropoda	Insecta	Mantodea	Eremiaphiloidea	Saussure, 1869	Eremiaphilidae	Saussure, 1869	Tarachodinae	Giglio-Tos, 1917	Tarachodini	Giglio-Tos, 1917	Antistiina	Schwarz & Roy 2019			Antistia	Stål, 1876	parva			Antistia parva	Beier, 1953	L.Vari	1961	Department Kaltenbach 1989	Ditsong National Museum of Natural History, Pretoria	Undefined	DNMNH	N/A	N/A
3277	6164	N/A	Non-Type	Geluk	South Africa	Animalia	Arthropoda	Insecta	Mantodea	Eremiaphiloidea	Saussure, 1869	Eremiaphilidae	Saussure, 1869	Tarachodinae	Giglio-Tos, 1917	Tarachodini	Giglio-Tos, 1917	Antistiina	Schwarz & Roy 2019			Antistia	Stål, 1876	parva			Antistia parva	Beier, 1953	L.Vari	1961	Department Kaltenbach 1989	Ditsong National Museum of Natural History, Pretoria	Undefined	DNMNH	N/A	N/A
	Man08	N/A	Type	Rietfontein	South Africa	Animalia	Arthropoda	Insecta	Mantodea	Eremiaphiloidea	Saussure, 1869	Eremiaphilidae	Saussure, 1869	Tarachodinae	Giglio-Tos, 1917	Tarachodini	Giglio-Tos, 1917	Antistiina	Schwarz & Roy 2019			Antistia	Stål, 1876	parva			Antistia parva	Beier, 1953	G. van Son	4.1932	Department Beier 1952	Ditsong National Museum of Natural History, Pretoria	Male	DNMNH	N/A	N/A
	Man22	N/A	Holotype	Kaapmuiden	South Africa	Animalia	Arthropoda	Insecta	Mantodea	Eremiaphiloidea	Saussure, 1869	Eremiaphilidae	Saussure, 1869	Tarachodinae	Giglio-Tos, 1917	Tarachodini	Giglio-Tos, 1917	Antistiina	Schwarz & Roy 2019			Antistia	Stål, 1876	robusta			Antistia robusta	Kaltenbach, 1996	T.A.P. de Beer	4-6.01.1964	Department Kaltenbach 1989	Ditsong National Museum of Natural History, Pretoria	Male	DNMNH	N/A	N/A
	Man23	N/A	Paratype	Kaapmuiden	South Africa	Animalia	Arthropoda	Insecta	Mantodea	Eremiaphiloidea	Saussure, 1869	Eremiaphilidae	Saussure, 1869	Tarachodinae	Giglio-Tos, 1917	Tarachodini	Giglio-Tos, 1917	Antistiina	Schwarz & Roy 2019			Antistia	Stål, 1876	robusta			Antistia robusta	Kaltenbach, 1996	T.A.P. de Beer	4-6.01.1964	Department Kaltenbach 1989	Ditsong National Museum of Natural History, Pretoria	Male	DNMNH	N/A	N/A
3279	7162	N/A	Non-Type	Louis Trichardt	South Africa	Animalia	Arthropoda	Insecta	Mantodea	Eremiaphiloidea	Saussure, 1869	Eremiaphilidae	Saussure, 1869	Tarachodinae	Giglio-Tos, 1917	Tarachodini	Giglio-Tos, 1917	Antistiina	Schwarz & Roy 2019			Antistia	Stål, 1876	sp.			Antistia sp.	Stål, 1876	Undefined	Undefined	Department H.D. Brown	Agricultural Research Council Roodeplaat, Pretoria	Undefined	ARC	N/A	N/A
	SMNK-MANT 01071	N/A	Non-Type	Komatipoort	South Africa	Animalia	Arthropoda	Insecta	Mantodea	Eremiaphiloidea	Saussure, 1869	Eremiaphilidae	Saussure, 1869	Tarachodinae	Giglio-Tos, 1917	Tarachodini	Giglio-Tos, 1917	Antistiina	Schwarz & Roy 2019			Antistia	Stål, 1876	sp.			Antistia sp.	Stål, 1876	Undefined	29.3.1989	Ehrmann, R.	Staatliches Museum für Naturkunde Karlsruhe, Germany	Male	SMNK	N/A	N/A
	SMNK-MANT 01072	N/A	Non-Type	Moloto, Transvaal	South Africa	Animalia	Arthropoda	Insecta	Mantodea	Eremiaphiloidea	Saussure, 1869	Eremiaphilidae	Saussure, 1869	Tarachodinae	Giglio-Tos, 1917	Tarachodini	Giglio-Tos, 1917	Antistiina	Schwarz & Roy 2019			Antistia	Stål, 1876	sp.			Antistia sp.	Stål, 1876	Undefined	14.1.1999	Ehrmann, R.	Staatliches Museum für Naturkunde Karlsruhe, Germany	Male	SMNK	N/A	N/A
	SMNK-MANT 01073	N/A	Non-Type	Moloto, Transvaal	South Africa	Animalia	Arthropoda	Insecta	Mantodea	Eremiaphiloidea	Saussure, 1869	Eremiaphilidae	Saussure, 1869	Tarachodinae	Giglio-Tos, 1917	Tarachodini	Giglio-Tos, 1917	Antistiina	Schwarz & Roy 2019			Antistia	Stål, 1876	sp.			Antistia sp.	Stål, 1876	Undefined	14.1.1999	Ehrmann, R.	Staatliches Museum für Naturkunde Karlsruhe, Germany	Male	SMNK	N/A	N/A
	SMNK-MANT 01074	N/A	Non-Type	Warmbad, Transvaal	South Africa	Animalia	Arthropoda	Insecta	Mantodea	Eremiaphiloidea	Saussure, 1869	Eremiaphilidae	Saussure, 1869	Tarachodinae	Giglio-Tos, 1917	Tarachodini	Giglio-Tos, 1917	Antistiina	Schwarz & Roy 2019			Antistia	Stål, 1876	sp.			Antistia sp.	Stål, 1876	Undefined	15.1.1999	Ehrmann, R.	Staatliches Museum für Naturkunde Karlsruhe, Germany	Male	SMNK	N/A	N/A
	SMNK-MANT 01075	N/A	Non-Type	Warmbad, Transvaal	South Africa	Animalia	Arthropoda	Insecta	Mantodea	Eremiaphiloidea	Saussure, 1869	Eremiaphilidae	Saussure, 1869	Tarachodinae	Giglio-Tos, 1917	Tarachodini	Giglio-Tos, 1917	Antistiina	Schwarz & Roy 2019			Antistia	Stål, 1876	sp.			Antistia sp.	Stål, 1876	Undefined	15.1.1999	Ehrmann, R.	Staatliches Museum für Naturkunde Karlsruhe, Germany	Male	SMNK	N/A	N/A
	SMNK-MANT 01076	N/A	Non-Type	Thabazimbi, Transvaal	South Africa	Animalia	Arthropoda	Insecta	Mantodea	Eremiaphiloidea	Saussure, 1869	Eremiaphilidae	Saussure, 1869	Tarachodinae	Giglio-Tos, 1917	Tarachodini	Giglio-Tos, 1917	Antistiina	Schwarz & Roy 2019			Antistia	Stål, 1876	sp.			Antistia sp.	Stål, 1876	Undefined	16.1.1999	Ehrmann, R.	Staatliches Museum für Naturkunde Karlsruhe, Germany	Male	SMNK	N/A	N/A
	SMNK-MANT 01077	N/A	Non-Type	Thabazimbi, Transvaal	South Africa	Animalia	Arthropoda	Insecta	Mantodea	Eremiaphiloidea	Saussure, 1869	Eremiaphilidae	Saussure, 1869	Tarachodinae	Giglio-Tos, 1917	Tarachodini	Giglio-Tos, 1917	Antistiina	Schwarz & Roy 2019			Antistia	Stål, 1876	sp.			Antistia sp.	Stål, 1876	Undefined	16.1.1999	Ehrmann, R.	Staatliches Museum für Naturkunde Karlsruhe, Germany	Male	SMNK	N/A	N/A
	SMNK-MANT 01078	N/A	Non-Type	Thabazimbi, Transvaal	South Africa	Animalia	Arthropoda	Insecta	Mantodea	Eremiaphiloidea	Saussure, 1869	Eremiaphilidae	Saussure, 1869	Tarachodinae	Giglio-Tos, 1917	Tarachodini	Giglio-Tos, 1917	Antistiina	Schwarz & Roy 2019			Antistia	Stål, 1876	sp.			Antistia sp.	Stål, 1876	Undefined	16.1.1999	Ehrmann, R.	Staatliches Museum für Naturkunde Karlsruhe, Germany	Male	SMNK	N/A	N/A
	SMNK-MANT 01079	N/A	Non-Type	Thabazimbi, Transvaal	South Africa	Animalia	Arthropoda	Insecta	Mantodea	Eremiaphiloidea	Saussure, 1869	Eremiaphilidae	Saussure, 1869	Tarachodinae	Giglio-Tos, 1917	Tarachodini	Giglio-Tos, 1917	Antistiina	Schwarz & Roy 2019			Antistia	Stål, 1876	sp.			Antistia sp.	Stål, 1876	Undefined	16.1.1999	Ehrmann, R.	Staatliches Museum für Naturkunde Karlsruhe, Germany	Male	SMNK	N/A	N/A
	SMNK-MANT 01080	N/A	Non-Type	H. Merensky Reserve, Transvaal	South Africa	Animalia	Arthropoda	Insecta	Mantodea	Eremiaphiloidea	Saussure, 1869	Eremiaphilidae	Saussure, 1869	Tarachodinae	Giglio-Tos, 1917	Tarachodini	Giglio-Tos, 1917	Antistiina	Schwarz & Roy 2019			Antistia	Stål, 1876	sp.			Antistia sp.	Stål, 1876	Undefined	20.1.1999	Ehrmann, R.	Staatliches Museum für Naturkunde Karlsruhe, Germany	Male	SMNK	N/A	N/A
	SMNK-MANT 01081	N/A	Non-Type	H. Merensky Reserve, Transvaal	South Africa	Animalia	Arthropoda	Insecta	Mantodea	Eremiaphiloidea	Saussure, 1869	Eremiaphilidae	Saussure, 1869	Tarachodinae	Giglio-Tos, 1917	Tarachodini	Giglio-Tos, 1917	Antistiina	Schwarz & Roy 2019			Antistia	Stål, 1876	sp.			Antistia sp.	Stål, 1876	Undefined	20.1.1999	Ehrmann, R.	Staatliches Museum für Naturkunde Karlsruhe, Germany	Male	SMNK	N/A	N/A
	SMNK-MANT 01082	N/A	Non-Type	H. Merensky Reserve, Transvaal	South Africa	Animalia	Arthropoda	Insecta	Mantodea	Eremiaphiloidea	Saussure, 1869	Eremiaphilidae	Saussure, 1869	Tarachodinae	Giglio-Tos, 1917	Tarachodini	Giglio-Tos, 1917	Antistiina	Schwarz & Roy 2019			Antistia	Stål, 1876	sp.			Antistia sp.	Stål, 1876	Undefined	20.1.1999	Ehrmann, R.	Staatliches Museum für Naturkunde Karlsruhe, Germany	Male	SMNK	N/A	N/A
	Man20	N/A	Holotype	Algeria Forest. Clanwilliam District	South Africa	Animalia	Arthropoda	Insecta	Mantodea	Eremiaphiloidea	Saussure, 1869	Eremiaphilidae	Saussure, 1869	Tarachodinae	Giglio-Tos, 1917	Tarachodini	Giglio-Tos, 1917	Antistiina	Schwarz & Roy 2019			Antistia	Stål, 1876	vicina			Antistia vicina	Kaltenbach, 1996	Potgieter & Strydom	4-10.03.1969	Department Kaltenbach 1989	Ditsong National Museum of Natural History, Pretoria	Male	DNMNH	N/A	N/A
	Man21	N/A	Paratype	Algeria Forest. Clanwilliam District	South Africa	Animalia	Arthropoda	Insecta	Mantodea	Eremiaphiloidea	Saussure, 1869	Eremiaphilidae	Saussure, 1869	Tarachodinae	Giglio-Tos, 1917	Tarachodini	Giglio-Tos, 1917	Antistiina	Schwarz & Roy 2019			Antistia	Stål, 1876	vicina			Antistia vicina	Kaltenbach, 1996	Potgieter & Strydom	4-10.03.1969	Department Kaltenbach 1989	Ditsong National Museum of Natural History, Pretoria	Male	DNMNH	N/A	N/A
	N/A	N/A	Non-Type	Swartberg View Mountain Retreat, 7 km W Dysseldorp, Great Swartberg Mts	South Africa	Animalia	Arthropoda	Insecta	Mantodea	Eremiaphiloidea	Saussure, 1869	Eremiaphilidae	Saussure, 1869	Tarachodinae	Giglio-Tos, 1917	Tarachodini	Giglio-Tos, 1917	Antistiina	Schwarz & Roy 2019			Antistia	Stål, 1876	vicina			Antistia vicina	Kaltenbach, 1996	Ströhle & Schaarschmidt	12-14.3.2015	Christian Schwarz	Personal collection of Christian Schwarz	Female	PC_CS	N/A	N/A
	N/A	N/A	Non-Type	Swartberg View Mountain Retreat, 7 km W Dysseldorp, Great Swartberg Mts	South Africa	Animalia	Arthropoda	Insecta	Mantodea	Eremiaphiloidea	Saussure, 1869	Eremiaphilidae	Saussure, 1869	Tarachodinae	Giglio-Tos, 1917	Tarachodini	Giglio-Tos, 1917	Antistiina	Schwarz & Roy 2019			Antistia	Stål, 1876	vicina			Antistia vicina	Kaltenbach, 1996	Ströhle & Schaarschmidt	12-14.3.2015	Christian Schwarz	Personal collection of Christian Schwarz	Female	PC_CS	N/A	N/A
	N/A	N/A	Non-Type	Swartberg View Mountain Retreat, 7 km W Dysseldorp, Great Swartberg Mts	South Africa	Animalia	Arthropoda	Insecta	Mantodea	Eremiaphiloidea	Saussure, 1869	Eremiaphilidae	Saussure, 1869	Tarachodinae	Giglio-Tos, 1917	Tarachodini	Giglio-Tos, 1917	Antistiina	Schwarz & Roy 2019			Antistia	Stål, 1876	vicina			Antistia vicina	Kaltenbach, 1996	Ströhle & Schaarschmidt	12-14.3.2015	Christian Schwarz	Personal collection of Christian Schwarz	Female	PC_CS	N/A	N/A
	N/A	N/A	Non-Type	Swartberg View Mountain Retreat, 7 km W Dysseldorp, Great Swartberg Mts	South Africa	Animalia	Arthropoda	Insecta	Mantodea	Eremiaphiloidea	Saussure, 1869	Eremiaphilidae	Saussure, 1869	Tarachodinae	Giglio-Tos, 1917	Tarachodini	Giglio-Tos, 1917	Antistiina	Schwarz & Roy 2019			Antistia	Stål, 1876	vicina			Antistia vicina	Kaltenbach, 1996	Ströhle & Schaarschmidt	12-14.3.2015	Christian Schwarz	Personal collection of Christian Schwarz	Female	PC_CS	N/A	N/A
3280	5592 (14)	N/A	Non-Type	Ndumo Game Reserve	South Africa	Animalia	Arthropoda	Insecta	Mantodea	Eremiaphiloidea	Saussure, 1869	Eremiaphilidae	Saussure, 1869	Tarachodinae	Giglio-Tos, 1917	Tarachodini	Giglio-Tos, 1917	Antistiina	Schwarz & Roy 2019			Ariusia	Stål, 1877	conspersa			Ariusia conspersa	Stål, 1877	Kirk-Springgs, Haddad & Swart	2009	N. Moulin 2018	National Museum, Bloemfontein	Undefined	NMB	N/A	N/A
	Man36	N/A	Holotype	Bytebridge, Musina	South Africa	Animalia	Arthropoda	Insecta	Mantodea	Chroicopteroidea	Giglio-Tos, 1915	Chroicopteridae	Giglio-Tos, 1915	Chroicopterinae	Giglio-Tos, 1915	Chroicopterini	Giglio-Tos, 1915	Bisanthina	Giglio-Tos, 1917			Bisanthe	Stål, 1876	lagrecai			Bisanthe lagrecai	Kaltenbach, 1996	Vari & Rorke	12.10.1956	Department Kaltenbach 1992	Ditsong National Museum of Natural History, Pretoria	Male	DNMNH	N/A	N/A
	Man37	N/A	Paratype	Bangu Gorge, Kruger National Park	South Africa	Animalia	Arthropoda	Insecta	Mantodea	Chroicopteroidea	Giglio-Tos, 1915	Chroicopteridae	Giglio-Tos, 1915	Chroicopterinae	Giglio-Tos, 1915	Chroicopterini	Giglio-Tos, 1915	Bisanthina	Giglio-Tos, 1917			Bisanthe	Stål, 1876	lagrecai			Bisanthe lagrecai	Kaltenbach, 1996	D.W. Rorke	21-23.04.1961	Department Kaltenbach 1992	Ditsong National Museum of Natural History, Pretoria	Male	DNMNH	N/A	N/A
	268703	1042880291	ParaType	South Africa [No precise locality information available]	South Africa	Animalia	Arthropoda	Insecta	Mantodea	Chroicopteroidea	Giglio-Tos, 1915	Chroicopteridae	Giglio-Tos, 1915	Chroicopterinae	Giglio-Tos, 1915	Chroicopterini	Giglio-Tos, 1915	Bisanthina	Giglio-Tos, 1917			Bisanthe	Stål, 1876	lagrecai			Bisanthe lagrecai	Kaltenbach, 1996	Undefined	Undefined	Undefined	Lund University Biological Museum	Male	MZLU	https://ento.biomus.lu.se/search.php?taxa=Mantodea&country=South%20Africa	N/A
	N/A	N/A	Non-Type	Ledrea Game Lodge, Brombeck, 50 km SW Messina	South Africa	Animalia	Arthropoda	Insecta	Mantodea	Chroicopteroidea	Giglio-Tos, 1915	Chroicopteridae	Giglio-Tos, 1915	Chroicopterinae	Giglio-Tos, 1915	Chroicopterini	Giglio-Tos, 1915	Bisanthina	Giglio-Tos, 1917			Bisanthe	Stål, 1876	lagrecai			Bisanthe lagrecai	Kaltenbach, 1996	M. Kemmer.	11.2.2011	Christian Schwarz	Personal collection of Christian Schwarz	Male	PC_CS	N/A	N/A
1130	2920	N/A	Non-Type	Rooiberg	South Africa	Animalia	Arthropoda	Insecta	Mantodea	Chroicopteroidea	Giglio-Tos, 1915	Chroicopteridae	Giglio-Tos, 1915	Chroicopterinae	Giglio-Tos, 1915	Chroicopterini	Giglio-Tos, 1915	Bisanthina	Giglio-Tos, 1917			Bisanthe	Stål, 1876	pulchripennis			Bisanthe pulchripennis	(Stål ,1876)	R.B Copley	1960	Department Kaltenbach 1989	Ditsong National Museum of Natural History, Pretoria	Undefined	DNMNH	N/A	N/A
1131	2923	N/A	Non-Type	Warmbath	South Africa	Animalia	Arthropoda	Insecta	Mantodea	Chroicopteroidea	Giglio-Tos, 1915	Chroicopteridae	Giglio-Tos, 1915	Chroicopterinae	Giglio-Tos, 1915	Chroicopterini	Giglio-Tos, 1915	Bisanthina	Giglio-Tos, 1917			Bisanthe	Stål, 1876	pulchripennis			Bisanthe pulchripennis	(Stål ,1876)	Q. Siegrist	1967	Department Kaltenbach 1992	Ditsong National Museum of Natural History, Pretoria	Undefined	DNMNH	N/A	N/A
1132	2920	N/A	Non-Type	Jozini Hotel Grounds	South Africa	Animalia	Arthropoda	Insecta	Mantodea	Chroicopteroidea	Giglio-Tos, 1915	Chroicopteridae	Giglio-Tos, 1915	Chroicopterinae	Giglio-Tos, 1915	Chroicopterini	Giglio-Tos, 1915	Bisanthina	Giglio-Tos, 1917			Bisanthe	Stål, 1876	pulchripennis			Bisanthe pulchripennis	(Stål ,1876)	JCH Londt	1979	Department Kaltenbach 1992	Ditsong National Museum of Natural History, Pretoria	Undefined	DNMNH	N/A	N/A
1134	2927	N/A	Non-Type	Lydenburg	South Africa	Animalia	Arthropoda	Insecta	Mantodea	Chroicopteroidea	Giglio-Tos, 1915	Chroicopteridae	Giglio-Tos, 1915	Chroicopterinae	Giglio-Tos, 1915	Chroicopterini	Giglio-Tos, 1915	Bisanthina	Giglio-Tos, 1917			Bisanthe	Stål, 1876	pulchripennis			Bisanthe pulchripennis	(Stål ,1876)	P. A Kratz	1846	Department Rehn 1925	Ditsong National Museum of Natural History, Pretoria	Undefined	DNMNH	N/A	N/A
1128	4300	N/A	Non-Type	Junction Crocodile and Marico River	South Africa	Animalia	Arthropoda	Insecta	Mantodea	Chroicopteroidea	Giglio-Tos, 1915	Chroicopteridae	Giglio-Tos, 1915	Chroicopterinae	Giglio-Tos, 1915	Chroicopterini	Giglio-Tos, 1915	Bisanthina	Giglio-Tos, 1917			Bisanthe	Stål, 1876	pulchripennis			Bisanthe pulchripennis	(Stål ,1876)	Undefined	Undefined	Department Albert John Hesse	Iziko South African Museum, Cape Town	Undefined	IZIKO	N/A	N/A
1135	2110	N/A	Non-Type	Menlo Park	South Africa	Animalia	Arthropoda	Insecta	Mantodea	Chroicopteroidea	Giglio-Tos, 1915	Chroicopteridae	Giglio-Tos, 1915	Chroicopterinae	Giglio-Tos, 1915	Chroicopterini	Giglio-Tos, 1915	Bisanthina	Giglio-Tos, 1917			Bisanthe	Stål, 1876	sp.			Bisanthe sp.	Stål, 1876	H.D Brown	1967	Department H.D. Brown	Agricultural Research Council Roodeplaat, Pretoria	Undefined	ARC	N/A	N/A
1136	2113	N/A	Non-Type	Grootfontein	South Africa	Animalia	Arthropoda	Insecta	Mantodea	Chroicopteroidea	Giglio-Tos, 1915	Chroicopteridae	Giglio-Tos, 1915	Chroicopterinae	Giglio-Tos, 1915	Chroicopterini	Giglio-Tos, 1915	Bisanthina	Giglio-Tos, 1917			Bisanthe	Stål, 1876	sp.			Bisanthe sp.	Stål, 1876	H.D Brown	1970	Department H.D. Brown	Agricultural Research Council Roodeplaat, Pretoria	Undefined	ARC	N/A	N/A
	Man06	N/A	Type	Rustenburg	South Africa	Animalia	Arthropoda	Insecta	Mantodea	Chroicopteroidea	Giglio-Tos, 1915	Chroicopteridae	Giglio-Tos, 1915	Chroicopterinae	Giglio-Tos, 1915	Bolbellini	Schwarz & Roy 2019					Bolbella	Giglio-Tos, 1915	brevis			Bolbella brevis	Beier, 1953	D.W. Rorke	8-12.12.1952	Unspesified	Ditsong National Museum of Natural History, Pretoria	Male	DNMNH	N/A	N/A
	BIOUG37876-F08	2251325182	DNA barcode	Kruger National Park, Marula South, Skukuza	South Africa	Animalia	Arthropoda	Insecta	Mantodea	Chroicopteroidea	Giglio-Tos, 1915	Chroicopteridae	Giglio-Tos, 1915	Chroicopterinae	Giglio-Tos, 1915	Bolbellini	Schwarz & Roy 2019					Bolbella	Giglio-Tos, 1915	punctigera			Bolbella punctigera	(Stäl, 1871)	Undefined	2017	Kate Perez	BOLD	Undefined	BOLD	http://bins.boldsystems.org/index.php/Public_RecordView?processid=SAFRA3398-18	N/A
	BIOUG38883-C09	2251327200	DNA barcode	Kruger National Park, Marula South, Skukuza	South Africa	Animalia	Arthropoda	Insecta	Mantodea	Chroicopteroidea	Giglio-Tos, 1915	Chroicopteridae	Giglio-Tos, 1915	Chroicopterinae	Giglio-Tos, 1915	Bolbellini	Schwarz & Roy 2019					Bolbella	Giglio-Tos, 1915	punctigera			Bolbella punctigera	(Stäl, 1871)	Undefined	2017	Kate Perez	BOLD	Undefined	BOLD	http://bins.boldsystems.org/index.php/Public_RecordView?processid=SAFRA4005-18	N/A
	BIOUG46769-E02	3441530994	DNA barcode	Kruger National Park, Marula South, Skukuza	South Africa	Animalia	Arthropoda	Insecta	Mantodea	Chroicopteroidea	Giglio-Tos, 1915	Chroicopteridae	Giglio-Tos, 1915	Chroicopterinae	Giglio-Tos, 1915	Bolbellini	Schwarz & Roy 2019					Bolbella	Giglio-Tos, 1915	punctigera			Bolbella punctigera	(Stäl, 1871)	Undefined	2018	Kate Perez	BOLD	Undefined	BOLD	http://bins.boldsystems.org/index.php/Public_RecordView?processid=KMPWO055-19	N/A
	BIOUG44968-G03	3442705948	DNA barcode	Kruger National Park, Marula South, Skukuza	South Africa	Animalia	Arthropoda	Insecta	Mantodea	Chroicopteroidea	Giglio-Tos, 1915	Chroicopteridae	Giglio-Tos, 1915	Chroicopterinae	Giglio-Tos, 1915	Bolbellini	Schwarz & Roy 2019					Bolbella	Giglio-Tos, 1915	punctigera			Bolbella punctigera	(Stäl, 1871)	Undefined	2018	Kate Perez	BOLD	Undefined	BOLD	http://bins.boldsystems.org/index.php/Public_RecordView?processid=KMPWK554-18	N/A
1154	6575	N/A	Non-Type	Durban	South Africa	Animalia	Arthropoda	Insecta	Mantodea	Chroicopteroidea	Giglio-Tos, 1915	Chroicopteridae	Giglio-Tos, 1915	Chroicopterinae	Giglio-Tos, 1915	Bolbellini	Schwarz & Roy 2019					Bolbella	Giglio-Tos, 1915	punctigera			Bolbella punctigera	(Stäl, 1871)	L. Vari	1953	Department Kaltenbach 1982	Ditsong National Museum of Natural History, Pretoria	Undefined	DNMNH	N/A	N/A
1155	6577	N/A	Non-Type	Transvaal	South Africa	Animalia	Arthropoda	Insecta	Mantodea	Chroicopteroidea	Giglio-Tos, 1915	Chroicopteridae	Giglio-Tos, 1915	Chroicopterinae	Giglio-Tos, 1915	Bolbellini	Schwarz & Roy 2019					Bolbella	Giglio-Tos, 1915	punctigera			Bolbella punctigera	(Stäl, 1871)	Undefined	1954	Department Kaltenbach 1982	Ditsong National Museum of Natural History, Pretoria	Undefined	DNMNH	N/A	N/A
1156	6576	N/A	Non-Type	Camperdown	South Africa	Animalia	Arthropoda	Insecta	Mantodea	Chroicopteroidea	Giglio-Tos, 1915	Chroicopteridae	Giglio-Tos, 1915	Chroicopterinae	Giglio-Tos, 1915	Bolbellini	Schwarz & Roy 2019					Bolbella	Giglio-Tos, 1915	punctigera			Bolbella punctigera	(Stäl, 1871)	G.F Leigh	1907	Department Rehn 1925	Ditsong National Museum of Natural History, Pretoria	Undefined	DNMNH	N/A	N/A
1157	6573	N/A	Non-Type	Durban	South Africa	Animalia	Arthropoda	Insecta	Mantodea	Chroicopteroidea	Giglio-Tos, 1915	Chroicopteridae	Giglio-Tos, 1915	Chroicopterinae	Giglio-Tos, 1915	Bolbellini	Schwarz & Roy 2019					Bolbella	Giglio-Tos, 1915	punctigera			Bolbella punctigera	(Stäl, 1871)	G.F Leigh	1908	Department Rehn 1925	Ditsong National Museum of Natural History, Pretoria	Undefined	DNMNH	N/A	N/A
1158	6576	N/A	Non-Type	Umbilo	South Africa	Animalia	Arthropoda	Insecta	Mantodea	Chroicopteroidea	Giglio-Tos, 1915	Chroicopteridae	Giglio-Tos, 1915	Chroicopterinae	Giglio-Tos, 1915	Bolbellini	Schwarz & Roy 2019					Bolbella	Giglio-Tos, 1915	punctigera			Bolbella punctigera	(Stäl, 1871)	G.F Leigh	1908	Department Rehn 1925	Ditsong National Museum of Natural History, Pretoria	Undefined	DNMNH	N/A	N/A
1159	6574	N/A	Non-Type	Pinetown	South Africa	Animalia	Arthropoda	Insecta	Mantodea	Chroicopteroidea	Giglio-Tos, 1915	Chroicopteridae	Giglio-Tos, 1915	Chroicopterinae	Giglio-Tos, 1915	Bolbellini	Schwarz & Roy 2019					Bolbella	Giglio-Tos, 1915	punctigera			Bolbella punctigera	(Stäl, 1871)	G.F Leigh	1909	Department Rehn 1925	Ditsong National Museum of Natural History, Pretoria	Undefined	DNMNH	N/A	N/A
1160	6575	N/A	Non-Type	Umhlanga rocks	South Africa	Animalia	Arthropoda	Insecta	Mantodea	Chroicopteroidea	Giglio-Tos, 1915	Chroicopteridae	Giglio-Tos, 1915	Chroicopterinae	Giglio-Tos, 1915	Bolbellini	Schwarz & Roy 2019					Bolbella	Giglio-Tos, 1915	punctigera			Bolbella punctigera	(Stäl, 1871)	G.F Leigh	1909	Department Rehn 1925	Ditsong National Museum of Natural History, Pretoria	Undefined	DNMNH	N/A	N/A
1161	6573	N/A	Non-Type	Durban	South Africa	Animalia	Arthropoda	Insecta	Mantodea	Chroicopteroidea	Giglio-Tos, 1915	Chroicopteridae	Giglio-Tos, 1915	Chroicopterinae	Giglio-Tos, 1915	Bolbellini	Schwarz & Roy 2019					Bolbella	Giglio-Tos, 1915	punctigera			Bolbella punctigera	(Stäl, 1871)	G.F Leigh	1910	Department Rehn 1925	Ditsong National Museum of Natural History, Pretoria	Undefined	DNMNH	N/A	N/A
	Man05	N/A	Type	Noodsberg Natal	South Africa	Animalia	Arthropoda	Insecta	Mantodea	Chroicopteroidea	Giglio-Tos, 1915	Chroicopteridae	Giglio-Tos, 1915	Chroicopterinae	Giglio-Tos, 1915	Bolbellini	Schwarz & Roy 2019					Bolbella	Giglio-Tos, 1915	punctigera			Bolbella punctigera	(Stäl, 1871)	C.A.C Dickson	30.08.1952	Unspesified	Ditsong National Museum of Natural History, Pretoria	Male	DNMNH	N/A	N/A
1148	4016	N/A	Non-Type	Mfongosi	South Africa	Animalia	Arthropoda	Insecta	Mantodea	Chroicopteroidea	Giglio-Tos, 1915	Chroicopteridae	Giglio-Tos, 1915	Chroicopterinae	Giglio-Tos, 1915	Bolbellini	Schwarz & Roy 2019					Bolbella	Giglio-Tos, 1915	punctigera			Bolbella punctigera	(Stäl, 1871)	Jones, W.E.	1911	Department Albert John Hesse	Iziko South African Museum, Cape Town	Undefined	IZIKO	N/A	N/A
1149	4020	N/A	Non-Type	Durban	South Africa	Animalia	Arthropoda	Insecta	Mantodea	Chroicopteroidea	Giglio-Tos, 1915	Chroicopteridae	Giglio-Tos, 1915	Chroicopterinae	Giglio-Tos, 1915	Bolbellini	Schwarz & Roy 2019					Bolbella	Giglio-Tos, 1915	punctigera			Bolbella punctigera	(Stäl, 1871)	Lightfoot	1922	Department Albert John Hesse	Iziko South African Museum, Cape Town	Undefined	IZIKO	N/A	N/A
1150	4018	N/A	Non-Type	M'fongosi	South Africa	Animalia	Arthropoda	Insecta	Mantodea	Chroicopteroidea	Giglio-Tos, 1915	Chroicopteridae	Giglio-Tos, 1915	Chroicopterinae	Giglio-Tos, 1915	Bolbellini	Schwarz & Roy 2019					Bolbella	Giglio-Tos, 1915	punctigera			Bolbella punctigera	(Stäl, 1871)	Jones, W.E.	1934	Department Albert John Hesse	Iziko South African Museum, Cape Town	Undefined	IZIKO	N/A	N/A
1151	4019	N/A	Non-Type	M'fongosi	South Africa	Animalia	Arthropoda	Insecta	Mantodea	Chroicopteroidea	Giglio-Tos, 1915	Chroicopteridae	Giglio-Tos, 1915	Chroicopterinae	Giglio-Tos, 1915	Bolbellini	Schwarz & Roy 2019					Bolbella	Giglio-Tos, 1915	punctigera			Bolbella punctigera	(Stäl, 1871)	Jones, W.E.	1935	Department Albert John Hesse	Iziko South African Museum, Cape Town	Undefined	IZIKO	N/A	N/A
1152	4021	N/A	Non-Type	Dunbrody, Uitenhage	South Africa	Animalia	Arthropoda	Insecta	Mantodea	Chroicopteroidea	Giglio-Tos, 1915	Chroicopteridae	Giglio-Tos, 1915	Chroicopterinae	Giglio-Tos, 1915	Bolbellini	Schwarz & Roy 2019					Bolbella	Giglio-Tos, 1915	punctigera			Bolbella punctigera	(Stäl, 1871)	Undefined	2012	Department Albert John Hesse	Iziko South African Museum, Cape Town	Undefined	IZIKO	N/A	N/A
1153	4017	N/A	Non-Type	Mfongosi	South Africa	Animalia	Arthropoda	Insecta	Mantodea	Chroicopteroidea	Giglio-Tos, 1915	Chroicopteridae	Giglio-Tos, 1915	Chroicopterinae	Giglio-Tos, 1915	Bolbellini	Schwarz & Roy 2019					Bolbella	Giglio-Tos, 1915	punctigera			Bolbella punctigera	(Stäl, 1871)	Jones, W.E.	Undefined	Department Albert John Hesse	Iziko South African Museum, Cape Town	Undefined	IZIKO	N/A	N/A
	NRM-MANT0000415	1146473011	Non-Type	Natal	South Africa	Animalia	Arthropoda	Insecta	Mantodea	Chroicopteroidea	Giglio-Tos, 1915	Chroicopteridae	Giglio-Tos, 1915	Chroicopterinae	Giglio-Tos, 1915	Bolbellini	Schwarz & Roy 2019					Bolbella	Giglio-Tos, 1915	punctigera			Bolbella punctigera	(Stäl, 1871)	Undefined	Undefined	A. P. Kaltenbach	Swedish Museum of Natural History (NRM)	Male	NRM	https://www.gbif.org/occurrence/1146473011	N/A
	NRM-MANT0000411	1146473054	Holotype	Caffraria [Eastern Cape]	South Africa	Animalia	Arthropoda	Insecta	Mantodea	Chroicopteroidea	Giglio-Tos, 1915	Chroicopteridae	Giglio-Tos, 1915	Chroicopterinae	Giglio-Tos, 1915	Bolbellini	Schwarz & Roy 2019					Bolbella	Giglio-Tos, 1915	punctigera			Bolbella punctigera	(Stäl, 1871)	Undefined	Undefined	Undefined	Swedish Museum of Natural History (NRM)	Undefined	NRM	https://www.gbif.org/occurrence/1146473054	N/A
	NRM-MANT0000412	1146473062	Non-Type	Natal	South Africa	Animalia	Arthropoda	Insecta	Mantodea	Chroicopteroidea	Giglio-Tos, 1915	Chroicopteridae	Giglio-Tos, 1915	Chroicopterinae	Giglio-Tos, 1915	Bolbellini	Schwarz & Roy 2019					Bolbella	Giglio-Tos, 1915	punctigera			Bolbella punctigera	(Stäl, 1871)	Undefined	Undefined	A. P. Kaltenbach	Swedish Museum of Natural History (NRM)	Male	NRM	https://www.gbif.org/occurrence/1146473062	N/A
	NRM-MANT0000413	1146473064	Non-Type	Natal	South Africa	Animalia	Arthropoda	Insecta	Mantodea	Chroicopteroidea	Giglio-Tos, 1915	Chroicopteridae	Giglio-Tos, 1915	Chroicopterinae	Giglio-Tos, 1915	Bolbellini	Schwarz & Roy 2019					Bolbella	Giglio-Tos, 1915	punctigera			Bolbella punctigera	(Stäl, 1871)	Undefined	Undefined	Undefined	Swedish Museum of Natural History (NRM)	Male	NRM	https://www.gbif.org/occurrence/1146473064	N/A
	NRM-MANT0000414	1146473072	Non-Type	Natal	South Africa	Animalia	Arthropoda	Insecta	Mantodea	Chroicopteroidea	Giglio-Tos, 1915	Chroicopteridae	Giglio-Tos, 1915	Chroicopterinae	Giglio-Tos, 1915	Bolbellini	Schwarz & Roy 2019					Bolbella	Giglio-Tos, 1915	punctigera			Bolbella punctigera	(Stäl, 1871)	Undefined	Undefined	A. P. Kaltenbach	Swedish Museum of Natural History (NRM)	Male	NRM	https://www.gbif.org/occurrence/1146473072	N/A
1143	7276	N/A	Non-Type	The Downs	South Africa	Animalia	Arthropoda	Insecta	Mantodea	Chroicopteroidea	Giglio-Tos, 1915	Chroicopteridae	Giglio-Tos, 1915	Chroicopterinae	Giglio-Tos, 1915	Bolbellini	Schwarz & Roy 2019					Bolbella	Giglio-Tos, 1915	rhodesiaca			Bolbella rhodesiaca	Beier, 1930	H. D Brown	1963	Department H.D. Brown 1963	Agricultural Research Council Roodeplaat, Pretoria	Undefined	ARC	N/A	N/A
1144	6579	N/A	Non-Type	Ntambanana	South Africa	Animalia	Arthropoda	Insecta	Mantodea	Chroicopteroidea	Giglio-Tos, 1915	Chroicopteridae	Giglio-Tos, 1915	Chroicopterinae	Giglio-Tos, 1915	Bolbellini	Schwarz & Roy 2019					Bolbella	Giglio-Tos, 1915	rhodesiaca			Bolbella rhodesiaca	Beier, 1930	G.A.H Bedford	1922	Department Max Beier 1952	Ditsong National Museum of Natural History, Pretoria	Undefined	DNMNH	N/A	N/A
1145	6580	N/A	Non-Type	Grootvadersbos	South Africa	Animalia	Arthropoda	Insecta	Mantodea	Chroicopteroidea	Giglio-Tos, 1915	Chroicopteridae	Giglio-Tos, 1915	Chroicopterinae	Giglio-Tos, 1915	Bolbellini	Schwarz & Roy 2019					Bolbella	Giglio-Tos, 1915	rhodesiaca			Bolbella rhodesiaca	Beier, 1930	G. van Son	1940	Department Max Beier 1952	Ditsong National Museum of Natural History, Pretoria	Undefined	DNMNH	N/A	N/A
1146	6581	N/A	Non-Type	Mountain Inn	South Africa	Animalia	Arthropoda	Insecta	Mantodea	Chroicopteroidea	Giglio-Tos, 1915	Chroicopteridae	Giglio-Tos, 1915	Chroicopterinae	Giglio-Tos, 1915	Bolbellini	Schwarz & Roy 2019					Bolbella	Giglio-Tos, 1915	rhodesiaca			Bolbella rhodesiaca	Beier, 1930	G. van Son	1941	Department Max Beier 1952	Ditsong National Museum of Natural History, Pretoria	Undefined	DNMNH	N/A	N/A
1147	6581	N/A	Non-Type	Mariepskop	South Africa	Animalia	Arthropoda	Insecta	Mantodea	Chroicopteroidea	Giglio-Tos, 1915	Chroicopteridae	Giglio-Tos, 1915	Chroicopterinae	Giglio-Tos, 1915	Bolbellini	Schwarz & Roy 2019					Bolbella	Giglio-Tos, 1915	rhodesiaca			Bolbella rhodesiaca	Beier, 1930	G. van Son	1952	Department Max Beier 1952	Ditsong National Museum of Natural History, Pretoria	Undefined	DNMNH	N/A	N/A
1079	6578	N/A	Non-Type	Kransberg	South Africa	Animalia	Arthropoda	Insecta	Mantodea	Nanmantoidea	Brunner de Wattenwyl, 1893	Nanomantidae	Brunner de Wattenwyl, 1893	Hapalomantinae	Beier, 1964	Hapalomantini	Beier, 1964			Bolboda	Giglio-Tos, 1915	Bolbena	Giglio-Tos, 1915	minutissima			Bolbena minutissima	(Karny, 1908)	G. van Son	1932	Department Max Beier 1952	Ditsong National Museum of Natural History, Pretoria	Undefined	DNMNH	N/A	N/A
1080	4003	N/A	Non-Type	Lekkersing	South Africa	Animalia	Arthropoda	Insecta	Mantodea	Nanmantoidea	Brunner de Wattenwyl, 1893	Nanomantidae	Brunner de Wattenwyl, 1893	Hapalomantinae	Beier, 1964	Hapalomantini	Beier, 1964			Bolboda	Giglio-Tos, 1915	Bolbena	Giglio-Tos, 1915	minutissima			Bolbena minutissima	(Karny, 1908)	South African Museum Expedition	1947	Unspesified	Iziko South African Museum, Cape Town	Undefined	IZIKO	N/A	N/A
1081	3989	N/A	Non-Type	Beaufort West	South Africa	Animalia	Arthropoda	Insecta	Mantodea	Nanmantoidea	Brunner de Wattenwyl, 1893	Nanomantidae	Brunner de Wattenwyl, 1893	Hapalomantinae	Beier, 1964	Hapalomantini	Beier, 1964					Bolbena	Giglio-Tos, 1915	sp.			Bolbena sp.	Giglio-Tos, 1915	Randell	-	Department Stiewe	Iziko South African Museum, Cape Town	Undefined	IZIKO	N/A	N/A
	Man10	N/A	Type	Baberton	South Africa	Animalia	Arthropoda	Insecta	Mantodea	Eremiaphiloidea	Saussure, 1869	Toxoderidae	Saussure, 1869	Toxoderinae	Saussure, 1869	Calamothespini	Giglio-Tos, 1914	Calamothespina	Giglio-Tos, 1914			Calamothespis	Werner, 1907	oxyops			Calamothespis oxyops	Rehn, 1927	A.J.T. Janse	4.12.1910	Rehn	Ditsong National Museum of Natural History, Pretoria	Male	DNMNH	N/A	N/A
1166	6448	N/A	Non-Type	Dannhauser	South Africa	Animalia	Arthropoda	Insecta	Mantodea	Chroicopteroidea	Giglio-Tos, 1915	Chroicopteridae	Giglio-Tos, 1915	Chroicopterinae	Giglio-Tos, 1915	Chroicopterini	Giglio-Tos, 1915	Chroicopterina	Giglio-Tos, 1915			Chroicoptera	Stål, 1871	saussurei			Chroicoptera saussurei	(Giglio-Tos, 1915)	R.B Copley	1967	Department Kaltenbach 1989	Ditsong National Museum of Natural History, Pretoria	Undefined	DNMNH	N/A	N/A
1167	6448	N/A	Non-Type	Bushman's Pass	Lesotho	Animalia	Arthropoda	Insecta	Mantodea	Chroicopteroidea	Giglio-Tos, 1915	Chroicopteridae	Giglio-Tos, 1915	Chroicopterinae	Giglio-Tos, 1915	Chroicopterini	Giglio-Tos, 1915	Chroicopterina	Giglio-Tos, 1915			Chroicoptera	Stål, 1871	saussurei			Chroicoptera saussurei	(Giglio-Tos, 1915)	L. Vari	1973	Department Kaltenbach 1989	Ditsong National Museum of Natural History, Pretoria	Undefined	DNMNH	N/A	N/A
1164	4052	N/A	Non-Type	Smithfield	South Africa	Animalia	Arthropoda	Insecta	Mantodea	Chroicopteroidea	Giglio-Tos, 1915	Chroicopteridae	Giglio-Tos, 1915	Chroicopterinae	Giglio-Tos, 1915	Chroicopterini	Giglio-Tos, 1915	Chroicopterina	Giglio-Tos, 1915			Chroicoptera	Stål, 1871	saussurei			Chroicoptera saussurei	(Giglio-Tos, 1915)	Kannemeyer	1910	Department Albert John Hesse	Iziko South African Museum, Cape Town	Undefined	IZIKO	N/A	N/A
1165	4054	N/A	Non-Type	St. Mathew's	South Africa	Animalia	Arthropoda	Insecta	Mantodea	Chroicopteroidea	Giglio-Tos, 1915	Chroicopteridae	Giglio-Tos, 1915	Chroicopterinae	Giglio-Tos, 1915	Chroicopterini	Giglio-Tos, 1915	Chroicopterina	Giglio-Tos, 1915			Chroicoptera	Stål, 1871	saussurei			Chroicoptera saussurei	(Giglio-Tos, 1915)	Pegler, Miss.	1915	Department Albert John Hesse	Iziko South African Museum, Cape Town	Undefined	IZIKO	N/A	N/A
	70305018	N/A	Non-Type	City of Tshwane	South Africa	Animalia	Arthropoda	Insecta	Mantodea	Chroicopteroidea	Giglio-Tos, 1915	Chroicopteridae	Giglio-Tos, 1915	Chroicopterinae	Giglio-Tos, 1915	Chroicopterini	Giglio-Tos, 1915	Chroicopterina	Giglio-Tos, 1915			Chroicoptera	Stål, 1871	saussurei			Chroicoptera saussurei	(Giglio-Tos, 1915)	Richard Gill	2021-02-27	iNaturalist.org			iNat	https://www.inaturalist.org/observations/70305018	iNaturalist. Available from https://www.inaturalist.org. Accessed [10/01/2023].
	71789823	N/A	Non-Type	West Rand	South Africa	Animalia	Arthropoda	Insecta	Mantodea	Chroicopteroidea	Giglio-Tos, 1915	Chroicopteridae	Giglio-Tos, 1915	Chroicopterinae	Giglio-Tos, 1915	Chroicopterini	Giglio-Tos, 1915	Chroicopterina	Giglio-Tos, 1915			Chroicoptera	Stål, 1871	saussurei			Chroicoptera saussurei	(Giglio-Tos, 1915)	suzi	2020-04-05	iNaturalist.org			iNat	https://www.inaturalist.org/observations/71789823	iNaturalist. Available from https://www.inaturalist.org. Accessed [10/01/2023].
1168	6447	N/A	Non-Type	Rooiplaat	South Africa	Animalia	Arthropoda	Insecta	Mantodea	Chroicopteroidea	Giglio-Tos, 1915	Chroicopteridae	Giglio-Tos, 1915	Chroicopterinae	Giglio-Tos, 1915	Chroicopterini	Giglio-Tos, 1915	Chroicopterina	Giglio-Tos, 1915			Chroicoptera	Stål, 1871	vidua			Chroicoptera vidua	(Stål, 1856)	C.J Swierstra	1906	Department Rehn 1925	Ditsong National Museum of Natural History, Pretoria	Undefined	DNMNH	N/A	N/A
1169	6090	N/A	Non-Type	Nyandu Bush	South Africa	Animalia	Arthropoda	Insecta	Mantodea	Miomantoidae	Westwood, 1889	Miomantidae	Westwood, 1889	Miomantinae	Westwood, 1889							Cilnia	Stål, 1876	chopardi			Cilnia chopardi	Werner, 1927	Vari & Rorke	1961	Department Max Beier 1962	Ditsong National Museum of Natural History, Pretoria	Undefined	DNMNH	N/A	N/A
1184	6085	N/A	Non-Type	Elandshoek	South Africa	Animalia	Arthropoda	Insecta	Mantodea	Miomantoidae	Westwood, 1889	Miomantidae	Westwood, 1889	Miomantinae	Westwood, 1889							Cilnia	Stål, 1876	humeralis			Cilnia humeralis	(Saussure, 1871)	A.L Cafener	1946	Department Kaltenbach 1985	Ditsong National Museum of Natural History, Pretoria	Undefined	DNMNH	N/A	N/A
1185	6080	N/A	Non-Type	Durban	South Africa	Animalia	Arthropoda	Insecta	Mantodea	Miomantoidae	Westwood, 1889	Miomantidae	Westwood, 1889	Miomantinae	Westwood, 1889							Cilnia	Stål, 1876	humeralis			Cilnia humeralis	(Saussure, 1871)	C. Wykenham	1954	Department Kaltenbach 1985	Ditsong National Museum of Natural History, Pretoria	Undefined	DNMNH	N/A	N/A
1186	6099	N/A	Non-Type	Ofcolaco	South Africa	Animalia	Arthropoda	Insecta	Mantodea	Miomantoidae	Westwood, 1889	Miomantidae	Westwood, 1889	Miomantinae	Westwood, 1889							Cilnia	Stål, 1876	humeralis			Cilnia humeralis	(Saussure, 1871)	G. van Son	1958	Department Kaltenbach 1985	Ditsong National Museum of Natural History, Pretoria	Undefined	DNMNH	N/A	N/A
1187	6104	N/A	Non-Type	Ofcolaco	South Africa	Animalia	Arthropoda	Insecta	Mantodea	Miomantoidae	Westwood, 1889	Miomantidae	Westwood, 1889	Miomantinae	Westwood, 1889							Cilnia	Stål, 1876	humeralis			Cilnia humeralis	(Saussure, 1871)	G. van Son	1958	Department Kaltenbach 1985	Ditsong National Museum of Natural History, Pretoria	Undefined	DNMNH	N/A	N/A
1188	6105	N/A	Non-Type	Twee Rivieren	South Africa	Animalia	Arthropoda	Insecta	Mantodea	Miomantoidae	Westwood, 1889	Miomantidae	Westwood, 1889	Miomantinae	Westwood, 1889							Cilnia	Stål, 1876	humeralis			Cilnia humeralis	(Saussure, 1871)	Undefined	1958	Department Kaltenbach 1985	Ditsong National Museum of Natural History, Pretoria	Undefined	DNMNH	N/A	N/A
1189	6109	N/A	Non-Type	Letaba Camp	South Africa	Animalia	Arthropoda	Insecta	Mantodea	Miomantoidae	Westwood, 1889	Miomantidae	Westwood, 1889	Miomantinae	Westwood, 1889							Cilnia	Stål, 1876	humeralis			Cilnia humeralis	(Saussure, 1871)	Vari & Rorke	1961	Department Kaltenbach 1985	Ditsong National Museum of Natural History, Pretoria	Undefined	DNMNH	N/A	N/A
1190	6113	N/A	Non-Type	Potgietersrus	South Africa	Animalia	Arthropoda	Insecta	Mantodea	Miomantoidae	Westwood, 1889	Miomantidae	Westwood, 1889	Miomantinae	Westwood, 1889							Cilnia	Stål, 1876	humeralis			Cilnia humeralis	(Saussure, 1871)	A.G	1964	Department Kaltenbach 1985	Ditsong National Museum of Natural History, Pretoria	Undefined	DNMNH	N/A	N/A
1191	6115	N/A	Non-Type	Pretoria	South Africa	Animalia	Arthropoda	Insecta	Mantodea	Miomantoidae	Westwood, 1889	Miomantidae	Westwood, 1889	Miomantinae	Westwood, 1889							Cilnia	Stål, 1876	humeralis			Cilnia humeralis	(Saussure, 1871)	J.S	1967	Department Kaltenbach 1985	Ditsong National Museum of Natural History, Pretoria	Undefined	DNMNH	N/A	N/A
1192	6112	N/A	Non-Type	Warmbath	South Africa	Animalia	Arthropoda	Insecta	Mantodea	Miomantoidae	Westwood, 1889	Miomantidae	Westwood, 1889	Miomantinae	Westwood, 1889							Cilnia	Stål, 1876	humeralis			Cilnia humeralis	(Saussure, 1871)	J. d T	1968	Department Kaltenbach 1985	Ditsong National Museum of Natural History, Pretoria	Undefined	DNMNH	N/A	N/A
1193	6113	N/A	Non-Type	Warmbath	South Africa	Animalia	Arthropoda	Insecta	Mantodea	Miomantoidae	Westwood, 1889	Miomantidae	Westwood, 1889	Miomantinae	Westwood, 1889							Cilnia	Stål, 1876	humeralis			Cilnia humeralis	(Saussure, 1871)	J. d T	1968	Department Kaltenbach 1985	Ditsong National Museum of Natural History, Pretoria	Undefined	DNMNH	N/A	N/A
1194	6110	N/A	Non-Type	Calitzdorp	South Africa	Animalia	Arthropoda	Insecta	Mantodea	Miomantoidae	Westwood, 1889	Miomantidae	Westwood, 1889	Miomantinae	Westwood, 1889							Cilnia	Stål, 1876	humeralis			Cilnia humeralis	(Saussure, 1871)	van Reenen & Mathabathe	1972	Department Kaltenbach 1985	Ditsong National Museum of Natural History, Pretoria	Undefined	DNMNH	N/A	N/A
1195	6110	N/A	Non-Type	Rustenburg	South Africa	Animalia	Arthropoda	Insecta	Mantodea	Miomantoidae	Westwood, 1889	Miomantidae	Westwood, 1889	Miomantinae	Westwood, 1889							Cilnia	Stål, 1876	humeralis			Cilnia humeralis	(Saussure, 1871)	E. Schlotfordt	1973	Department Kaltenbach 1985	Ditsong National Museum of Natural History, Pretoria	Undefined	DNMNH	N/A	N/A
1196	6096	N/A	Non-Type	Pretoria	South Africa	Animalia	Arthropoda	Insecta	Mantodea	Miomantoidae	Westwood, 1889	Miomantidae	Westwood, 1889	Miomantinae	Westwood, 1889							Cilnia	Stål, 1876	humeralis			Cilnia humeralis	(Saussure, 1871)	M.W	1974	Department Kaltenbach 1985	Ditsong National Museum of Natural History, Pretoria	Undefined	DNMNH	N/A	N/A
1197	6075	N/A	Non-Type	Roodeplaat Dam	South Africa	Animalia	Arthropoda	Insecta	Mantodea	Miomantoidae	Westwood, 1889	Miomantidae	Westwood, 1889	Miomantinae	Westwood, 1889							Cilnia	Stål, 1876	humeralis			Cilnia humeralis	(Saussure, 1871)	Potgieter & Molekane	1977	Department Kaltenbach 1985	Ditsong National Museum of Natural History, Pretoria	Undefined	DNMNH	N/A	N/A
1198	6115	N/A	Non-Type	Vostershoop	South Africa	Animalia	Arthropoda	Insecta	Mantodea	Miomantoidae	Westwood, 1889	Miomantidae	Westwood, 1889	Miomantinae	Westwood, 1889							Cilnia	Stål, 1876	humeralis			Cilnia humeralis	(Saussure, 1871)	J.P Krygsman	1978	Department Kaltenbach 1985	Ditsong National Museum of Natural History, Pretoria	Undefined	DNMNH	N/A	N/A
1199	6115	N/A	Non-Type	Schoemansdal	South Africa	Animalia	Arthropoda	Insecta	Mantodea	Miomantoidae	Westwood, 1889	Miomantidae	Westwood, 1889	Miomantinae	Westwood, 1889							Cilnia	Stål, 1876	humeralis			Cilnia humeralis	(Saussure, 1871)	M.F Hedholdt	1978	Department Kaltenbach 1985	Ditsong National Museum of Natural History, Pretoria	Undefined	DNMNH	N/A	N/A
1200	6076	N/A	Non-Type	Vaalwater	South Africa	Animalia	Arthropoda	Insecta	Mantodea	Miomantoidae	Westwood, 1889	Miomantidae	Westwood, 1889	Miomantinae	Westwood, 1889							Cilnia	Stål, 1876	humeralis			Cilnia humeralis	(Saussure, 1871)	A. Groenewald	1980	Department Kaltenbach 1985	Ditsong National Museum of Natural History, Pretoria	Undefined	DNMNH	N/A	N/A
1202	6095	N/A	Non-Type	Kruger National Park	South Africa	Animalia	Arthropoda	Insecta	Mantodea	Miomantoidae	Westwood, 1889	Miomantidae	Westwood, 1889	Miomantinae	Westwood, 1889							Cilnia	Stål, 1876	humeralis			Cilnia humeralis	(Saussure, 1871)	H.P van der Walt	1980	Department Kaltenbach 1985	Ditsong National Museum of Natural History, Pretoria	Undefined	DNMNH	N/A	N/A
1204	6102	N/A	Non-Type	Pretoria	South Africa	Animalia	Arthropoda	Insecta	Mantodea	Miomantoidae	Westwood, 1889	Miomantidae	Westwood, 1889	Miomantinae	Westwood, 1889							Cilnia	Stål, 1876	humeralis			Cilnia humeralis	(Saussure, 1871)	M.F Wiid	1981	Department Kaltenbach 1985	Ditsong National Museum of Natural History, Pretoria	Undefined	DNMNH	N/A	N/A
1205	6116	N/A	Non-Type	Christiana	South Africa	Animalia	Arthropoda	Insecta	Mantodea	Miomantoidae	Westwood, 1889	Miomantidae	Westwood, 1889	Miomantinae	Westwood, 1889							Cilnia	Stål, 1876	humeralis			Cilnia humeralis	(Saussure, 1871)	H.J Greyling	1982	Department Kaltenbach 1985	Ditsong National Museum of Natural History, Pretoria	Undefined	DNMNH	N/A	N/A
1206	6113	N/A	Non-Type	Nylstroom	South Africa	Animalia	Arthropoda	Insecta	Mantodea	Miomantoidae	Westwood, 1889	Miomantidae	Westwood, 1889	Miomantinae	Westwood, 1889							Cilnia	Stål, 1876	humeralis			Cilnia humeralis	(Saussure, 1871)	A. Blati	1983	Department Kaltenbach 1985	Ditsong National Museum of Natural History, Pretoria	Undefined	DNMNH	N/A	N/A
1207	6111	N/A	Non-Type	Hartebeespoort	South Africa	Animalia	Arthropoda	Insecta	Mantodea	Miomantoidae	Westwood, 1889	Miomantidae	Westwood, 1889	Miomantinae	Westwood, 1889							Cilnia	Stål, 1876	humeralis			Cilnia humeralis	(Saussure, 1871)	Undefined	1984	Department Kaltenbach 1985	Ditsong National Museum of Natural History, Pretoria	Undefined	DNMNH	N/A	N/A
1208	6082	N/A	Non-Type	Lydenburg	South Africa	Animalia	Arthropoda	Insecta	Mantodea	Miomantoidae	Westwood, 1889	Miomantidae	Westwood, 1889	Miomantinae	Westwood, 1889							Cilnia	Stål, 1876	humeralis			Cilnia humeralis	(Saussure, 1871)	P. A Kratz	1896	Department Rehn 1925	Ditsong National Museum of Natural History, Pretoria	Undefined	DNMNH	N/A	N/A
1209	6078	N/A	Non-Type	Waterval Boven	South Africa	Animalia	Arthropoda	Insecta	Mantodea	Miomantoidae	Westwood, 1889	Miomantidae	Westwood, 1889	Miomantinae	Westwood, 1889							Cilnia	Stål, 1876	humeralis			Cilnia humeralis	(Saussure, 1871)	Undefined	1899	Department Rehn 1925	Ditsong National Museum of Natural History, Pretoria	Undefined	DNMNH	N/A	N/A
1210	6086	N/A	Non-Type	Waterval Boven	South Africa	Animalia	Arthropoda	Insecta	Mantodea	Miomantoidae	Westwood, 1889	Miomantidae	Westwood, 1889	Miomantinae	Westwood, 1889							Cilnia	Stål, 1876	humeralis			Cilnia humeralis	(Saussure, 1871)	Undefined	1899	Department Rehn 1925	Ditsong National Museum of Natural History, Pretoria	Undefined	DNMNH	N/A	N/A
1211	6107	N/A	Non-Type	Waterval Boven	South Africa	Animalia	Arthropoda	Insecta	Mantodea	Miomantoidae	Westwood, 1889	Miomantidae	Westwood, 1889	Miomantinae	Westwood, 1889							Cilnia	Stål, 1876	humeralis			Cilnia humeralis	(Saussure, 1871)	Undefined	1899	Department Rehn 1925	Ditsong National Museum of Natural History, Pretoria	Undefined	DNMNH	N/A	N/A
1212	6081	N/A	Non-Type	Rietfontein	South Africa	Animalia	Arthropoda	Insecta	Mantodea	Miomantoidae	Westwood, 1889	Miomantidae	Westwood, 1889	Miomantinae	Westwood, 1889							Cilnia	Stål, 1876	humeralis			Cilnia humeralis	(Saussure, 1871)	Undefined	1904	Department Rehn 1925	Ditsong National Museum of Natural History, Pretoria	Undefined	DNMNH	N/A	N/A
1213	6106	N/A	Non-Type	Durban	South Africa	Animalia	Arthropoda	Insecta	Mantodea	Miomantoidae	Westwood, 1889	Miomantidae	Westwood, 1889	Miomantinae	Westwood, 1889							Cilnia	Stål, 1876	humeralis			Cilnia humeralis	(Saussure, 1871)	G.F Leigh	1906	Department Rehn 1925	Ditsong National Museum of Natural History, Pretoria	Undefined	DNMNH	N/A	N/A
1214	6077	N/A	Non-Type	Brits	South Africa	Animalia	Arthropoda	Insecta	Mantodea	Miomantoidae	Westwood, 1889	Miomantidae	Westwood, 1889	Miomantinae	Westwood, 1889							Cilnia	Stål, 1876	humeralis			Cilnia humeralis	(Saussure, 1871)	G. van Dam	1910	Department Rehn 1925	Ditsong National Museum of Natural History, Pretoria	Undefined	DNMNH	N/A	N/A
1215	6109	N/A	Non-Type	Durban	South Africa	Animalia	Arthropoda	Insecta	Mantodea	Miomantoidae	Westwood, 1889	Miomantidae	Westwood, 1889	Miomantinae	Westwood, 1889							Cilnia	Stål, 1876	humeralis			Cilnia humeralis	(Saussure, 1871)	G.F Leigh	1910	Department Rehn 1925	Ditsong National Museum of Natural History, Pretoria	Undefined	DNMNH	N/A	N/A
1216	6087	N/A	Non-Type	Pretoria	South Africa	Animalia	Arthropoda	Insecta	Mantodea	Miomantoidae	Westwood, 1889	Miomantidae	Westwood, 1889	Miomantinae	Westwood, 1889							Cilnia	Stål, 1876	humeralis			Cilnia humeralis	(Saussure, 1871)	G.A.H Bedford	1913	Department Rehn 1925	Ditsong National Museum of Natural History, Pretoria	Undefined	DNMNH	N/A	N/A
1217	6084	N/A	Non-Type	Pretoria	South Africa	Animalia	Arthropoda	Insecta	Mantodea	Miomantoidae	Westwood, 1889	Miomantidae	Westwood, 1889	Miomantinae	Westwood, 1889							Cilnia	Stål, 1876	humeralis			Cilnia humeralis	(Saussure, 1871)	G.A.H Bedford	1915	Department Rehn 1925	Ditsong National Museum of Natural History, Pretoria	Undefined	DNMNH	N/A	N/A
1218	6076	N/A	Non-Type	Naboomspruit	South Africa	Animalia	Arthropoda	Insecta	Mantodea	Miomantoidae	Westwood, 1889	Miomantidae	Westwood, 1889	Miomantinae	Westwood, 1889							Cilnia	Stål, 1876	humeralis			Cilnia humeralis	(Saussure, 1871)	E. Galpin	1924	Department Rehn 1925	Ditsong National Museum of Natural History, Pretoria	Undefined	DNMNH	N/A	N/A
1219	6112	N/A	Non-Type	Plaas Kopermyn	South Africa	Animalia	Arthropoda	Insecta	Mantodea	Miomantoidae	Westwood, 1889	Miomantidae	Westwood, 1889	Miomantinae	Westwood, 1889							Cilnia	Stål, 1876	humeralis			Cilnia humeralis	(Saussure, 1871)	P.P Rust	1924	Department Rehn 1925	Ditsong National Museum of Natural History, Pretoria	Undefined	DNMNH	N/A	N/A
1220	6079	N/A	Non-Type	Frischgewaagd	South Africa	Animalia	Arthropoda	Insecta	Mantodea	Miomantoidae	Westwood, 1889	Miomantidae	Westwood, 1889	Miomantinae	Westwood, 1889							Cilnia	Stål, 1876	humeralis			Cilnia humeralis	(Saussure, 1871)	Undefined	1899	Department Rehn 1925	Ditsong National Museum of Natural History, Pretoria	Undefined	DNMNH	N/A	N/A
1170	4186	N/A	Non-Type	Victoria West (Prieska)	South Africa	Animalia	Arthropoda	Insecta	Mantodea	Miomantoidae	Westwood, 1889	Miomantidae	Westwood, 1889	Miomantinae	Westwood, 1889							Cilnia	Stål, 1876	humeralis			Cilnia humeralis	(Saussure, 1871)	Connan, T.	1885	Department Albert John Hesse	Iziko South African Museum, Cape Town	Undefined	IZIKO	N/A	N/A
1171	4188	N/A	Non-Type	Durban	South Africa	Animalia	Arthropoda	Insecta	Mantodea	Miomantoidae	Westwood, 1889	Miomantidae	Westwood, 1889	Miomantinae	Westwood, 1889							Cilnia	Stål, 1876	humeralis			Cilnia humeralis	(Saussure, 1871)	Bowker, J.H.	1888	Department Albert John Hesse	Iziko South African Museum, Cape Town	Undefined	IZIKO	N/A	N/A
1173	4189	N/A	Non-Type	Durban	South Africa	Animalia	Arthropoda	Insecta	Mantodea	Miomantoidae	Westwood, 1889	Miomantidae	Westwood, 1889	Miomantinae	Westwood, 1889							Cilnia	Stål, 1876	humeralis			Cilnia humeralis	(Saussure, 1871)	Leigh	1903	Department Albert John Hesse	Iziko South African Museum, Cape Town	Undefined	IZIKO	N/A	N/A
1174	4194	N/A	Non-Type	Durban	South Africa	Animalia	Arthropoda	Insecta	Mantodea	Miomantoidae	Westwood, 1889	Miomantidae	Westwood, 1889	Miomantinae	Westwood, 1889							Cilnia	Stål, 1876	humeralis			Cilnia humeralis	(Saussure, 1871)	Leigh, F.	1903	Department Albert John Hesse	Iziko South African Museum, Cape Town	Undefined	IZIKO	N/A	N/A
1175	4181	N/A	Non-Type	Vryburg	South Africa	Animalia	Arthropoda	Insecta	Mantodea	Miomantoidae	Westwood, 1889	Miomantidae	Westwood, 1889	Miomantinae	Westwood, 1889							Cilnia	Stål, 1876	humeralis			Cilnia humeralis	(Saussure, 1871)	Jones, F.W.	1904	Department Albert John Hesse	Iziko South African Museum, Cape Town	Undefined	IZIKO	N/A	N/A
1176	4191	N/A	Non-Type	M'fongosi	South Africa	Animalia	Arthropoda	Insecta	Mantodea	Miomantoidae	Westwood, 1889	Miomantidae	Westwood, 1889	Miomantinae	Westwood, 1889							Cilnia	Stål, 1876	humeralis			Cilnia humeralis	(Saussure, 1871)	Jones, W.E.	1911	Department Albert John Hesse	Iziko South African Museum, Cape Town	Undefined	IZIKO	N/A	N/A
1177	4192	N/A	Non-Type	Carnarvon	South Africa	Animalia	Arthropoda	Insecta	Mantodea	Miomantoidae	Westwood, 1889	Miomantidae	Westwood, 1889	Miomantinae	Westwood, 1889							Cilnia	Stål, 1876	humeralis			Cilnia humeralis	(Saussure, 1871)	Collectors name Undefined	1912	Department Albert John Hesse	Iziko South African Museum, Cape Town	Undefined	IZIKO	N/A	N/A
1178	4180	N/A	Non-Type	Acornhoek	South Africa	Animalia	Arthropoda	Insecta	Mantodea	Miomantoidae	Westwood, 1889	Miomantidae	Westwood, 1889	Miomantinae	Westwood, 1889							Cilnia	Stål, 1876	humeralis			Cilnia humeralis	(Saussure, 1871)	Tucker, R.W.	1918	Department Albert John Hesse	Iziko South African Museum, Cape Town	Undefined	IZIKO	N/A	N/A
1183	4190	N/A	Non-Type	Mfongosi	South Africa	Animalia	Arthropoda	Insecta	Mantodea	Miomantoidae	Westwood, 1889	Miomantidae	Westwood, 1889	Miomantinae	Westwood, 1889							Cilnia	Stål, 1876	humeralis			Cilnia humeralis	(Saussure, 1871)	Jones, W.E.	1934	Department Albert John Hesse	Iziko South African Museum, Cape Town	Undefined	IZIKO	N/A	N/A
1223	3264	N/A	Non-Type	Tongaat	South Africa	Animalia	Arthropoda	Insecta	Mantodea	Miomantoidae	Westwood, 1889	Miomantidae	Westwood, 1889	Miomantinae	Westwood, 1889							Cilnia	Stål, 1876	humeralis			Cilnia humeralis	(Saussure, 1871)	H.C Burnup	1909	Department Uravov	KwaZulu-Natal Museum, Pietermaritzburg	Undefined	NMSA	N/A	N/A
1222	5728	N/A	Non-Type	Kimberley	South Africa	Animalia	Arthropoda	Insecta	Mantodea	Miomantoidae	Westwood, 1889	Miomantidae	Westwood, 1889	Miomantinae	Westwood, 1889							Cilnia	Stål, 1876	humeralis			Cilnia humeralis	(Saussure, 1871)	Undefined	Undefined	J.A.G. Gain	National Museum, Bloemfontein	Undefined	NMB	N/A	N/A
	NRM-MANT0001206	1146473063	Non-Type	Natal	South Africa	Animalia	Arthropoda	Insecta	Mantodea	Miomantoidae	Westwood, 1889	Miomantidae	Westwood, 1889	Miomantinae	Westwood, 1889							Cilnia	Stål, 1876	humeralis			Cilnia humeralis	(Saussure, 1871)	Undefined	Undefined	Roy	Swedish Museum of Natural History (NRM)	Female	NRM	https://www.gbif.org/occurrence/1146473063	N/A
	NRM-MANT0001204	1146473070	Non-Type	Port Natal (Durban)	South Africa	Animalia	Arthropoda	Insecta	Mantodea	Miomantoidae	Westwood, 1889	Miomantidae	Westwood, 1889	Miomantinae	Westwood, 1889							Cilnia	Stål, 1876	humeralis			Cilnia humeralis	(Saussure, 1871)	Undefined	Undefined	Undefined	Swedish Museum of Natural History (NRM)	Undefined	NRM	https://www.gbif.org/occurrence/1146473070	N/A
	NRM-MANT0001210	1146473110	Non-Type	Zoutpansberg [800 m], Transvaal	South Africa	Animalia	Arthropoda	Insecta	Mantodea	Miomantoidae	Westwood, 1889	Miomantidae	Westwood, 1889	Miomantinae	Westwood, 1889							Cilnia	Stål, 1876	humeralis			Cilnia humeralis	(Saussure, 1871)	Undefined	Undefined	Undefined	Swedish Museum of Natural History (NRM)	Undefined	NRM	https://www.gbif.org/occurrence/1146473110	N/A
	8519917	N/A	Non-Type	City of Tshwane	South Africa	Animalia	Arthropoda	Insecta	Mantodea	Miomantoidae	Westwood, 1889	Miomantidae	Westwood, 1889	Miomantinae	Westwood, 1889							Cilnia	Stål, 1876	humeralis			Cilnia humeralis	(Saussure, 1871)	Johan Dippenaar	2017-10-23	iNaturalist.org			iNat	https://www.inaturalist.org/observations/8519917	iNaturalist. Available from https://www.inaturalist.org. Accessed [10/01/2023].
	11259961	N/A	Non-Type	Umkhanyakude	South Africa	Animalia	Arthropoda	Insecta	Mantodea	Miomantoidae	Westwood, 1889	Miomantidae	Westwood, 1889	Miomantinae	Westwood, 1889							Cilnia	Stål, 1876	humeralis			Cilnia humeralis	(Saussure, 1871)	Undefined	2017-03-05	iNaturalist.org			iNat	https://www.inaturalist.org/observations/11259961	iNaturalist. Available from https://www.inaturalist.org. Accessed [10/01/2023].
	13826907	N/A	Non-Type	Ehlanzeni	South Africa	Animalia	Arthropoda	Insecta	Mantodea	Miomantoidae	Westwood, 1889	Miomantidae	Westwood, 1889	Miomantinae	Westwood, 1889							Cilnia	Stål, 1876	humeralis			Cilnia humeralis	(Saussure, 1871)	Undefined	2018-05-17	iNaturalist.org			iNat	https://www.inaturalist.org/observations/13826907	iNaturalist. Available from https://www.inaturalist.org. Accessed [10/01/2023].
	18215874	N/A	Non-Type	Bojanala	South Africa	Animalia	Arthropoda	Insecta	Mantodea	Miomantoidae	Westwood, 1889	Miomantidae	Westwood, 1889	Miomantinae	Westwood, 1889							Cilnia	Stål, 1876	humeralis			Cilnia humeralis	(Saussure, 1871)	tjeerd	2018-10-26	iNaturalist.org			iNat	https://www.inaturalist.org/observations/18215874	iNaturalist. Available from https://www.inaturalist.org. Accessed [10/01/2023].
	22877606	N/A	Non-Type	Umkhanyakude	South Africa	Animalia	Arthropoda	Insecta	Mantodea	Miomantoidae	Westwood, 1889	Miomantidae	Westwood, 1889	Miomantinae	Westwood, 1889							Cilnia	Stål, 1876	humeralis			Cilnia humeralis	(Saussure, 1871)	Undefined	2019-04-21	iNaturalist.org			iNat	https://www.inaturalist.org/observations/22877606	iNaturalist. Available from https://www.inaturalist.org. Accessed [10/01/2023].
	35774782	N/A	Non-Type	Umgungundlovu	South Africa	Animalia	Arthropoda	Insecta	Mantodea	Miomantoidae	Westwood, 1889	Miomantidae	Westwood, 1889	Miomantinae	Westwood, 1889							Cilnia	Stål, 1876	humeralis			Cilnia humeralis	(Saussure, 1871)	Sarah Byloo	2019-11-17	iNaturalist.org			iNat	https://www.inaturalist.org/observations/35774782	iNaturalist. Available from https://www.inaturalist.org. Accessed [10/01/2023].
	37036570	N/A	Non-Type	West Rand	South Africa	Animalia	Arthropoda	Insecta	Mantodea	Miomantoidae	Westwood, 1889	Miomantidae	Westwood, 1889	Miomantinae	Westwood, 1889							Cilnia	Stål, 1876	humeralis			Cilnia humeralis	(Saussure, 1871)	Richard Gill	2019-12-28	iNaturalist.org			iNat	https://www.inaturalist.org/observations/37036570	iNaturalist. Available from https://www.inaturalist.org. Accessed [10/01/2023].
	37525076	N/A	Non-Type	City of Tshwane	South Africa	Animalia	Arthropoda	Insecta	Mantodea	Miomantoidae	Westwood, 1889	Miomantidae	Westwood, 1889	Miomantinae	Westwood, 1889							Cilnia	Stål, 1876	humeralis			Cilnia humeralis	(Saussure, 1871)	Undefined	2020-01-12	iNaturalist.org			iNat	https://www.inaturalist.org/observations/37525076	iNaturalist. Available from https://www.inaturalist.org. Accessed [10/01/2023].
	37591196	N/A	Non-Type	Siyanda	South Africa	Animalia	Arthropoda	Insecta	Mantodea	Miomantoidae	Westwood, 1889	Miomantidae	Westwood, 1889	Miomantinae	Westwood, 1889							Cilnia	Stål, 1876	humeralis			Cilnia humeralis	(Saussure, 1871)	Cecile Roux	2017-01-05	iNaturalist.org			iNat	https://www.inaturalist.org/observations/37591196	iNaturalist. Available from https://www.inaturalist.org. Accessed [10/01/2023].
	39344625	N/A	Non-Type	City of Tshwane	South Africa	Animalia	Arthropoda	Insecta	Mantodea	Miomantoidae	Westwood, 1889	Miomantidae	Westwood, 1889	Miomantinae	Westwood, 1889							Cilnia	Stål, 1876	humeralis			Cilnia humeralis	(Saussure, 1871)	Siegwalt U KÃ¼sel	2020-02-28	iNaturalist.org			iNat	https://www.inaturalist.org/observations/39344625	iNaturalist. Available from https://www.inaturalist.org. Accessed [10/01/2023].
	44710659	N/A	Non-Type	City of Tshwane	South Africa	Animalia	Arthropoda	Insecta	Mantodea	Miomantoidae	Westwood, 1889	Miomantidae	Westwood, 1889	Miomantinae	Westwood, 1889							Cilnia	Stål, 1876	humeralis			Cilnia humeralis	(Saussure, 1871)	Cindy Van Wyk	2020-05-02	iNaturalist.org			iNat	https://www.inaturalist.org/observations/44710659	iNaturalist. Available from https://www.inaturalist.org. Accessed [10/01/2023].
	46938529	N/A	Non-Type	Mopani	South Africa	Animalia	Arthropoda	Insecta	Mantodea	Miomantoidae	Westwood, 1889	Miomantidae	Westwood, 1889	Miomantinae	Westwood, 1889							Cilnia	Stål, 1876	humeralis			Cilnia humeralis	(Saussure, 1871)	Undefined	2020-05-06	iNaturalist.org			iNat	https://www.inaturalist.org/observations/46938529	iNaturalist. Available from https://www.inaturalist.org. Accessed [10/01/2023].
	55688674	N/A	Non-Type	Bojanala	South Africa	Animalia	Arthropoda	Insecta	Mantodea	Miomantoidae	Westwood, 1889	Miomantidae	Westwood, 1889	Miomantinae	Westwood, 1889							Cilnia	Stål, 1876	humeralis			Cilnia humeralis	(Saussure, 1871)	tjeerd	2020-08-04	iNaturalist.org			iNat	https://www.inaturalist.org/observations/55688674	iNaturalist. Available from https://www.inaturalist.org. Accessed [10/01/2023].
	58333721	N/A	Non-Type	Umkhanyakude	South Africa	Animalia	Arthropoda	Insecta	Mantodea	Miomantoidae	Westwood, 1889	Miomantidae	Westwood, 1889	Miomantinae	Westwood, 1889							Cilnia	Stål, 1876	humeralis			Cilnia humeralis	(Saussure, 1871)	Dai Herbert	2002-01-09	iNaturalist.org			iNat	https://www.inaturalist.org/observations/58333721	iNaturalist. Available from https://www.inaturalist.org. Accessed [10/01/2023].
	64587514	N/A	Non-Type	City of Tshwane	South Africa	Animalia	Arthropoda	Insecta	Mantodea	Miomantoidae	Westwood, 1889	Miomantidae	Westwood, 1889	Miomantinae	Westwood, 1889							Cilnia	Stål, 1876	humeralis			Cilnia humeralis	(Saussure, 1871)	Warren De Bruyn	2020-10-25	iNaturalist.org			iNat	https://www.inaturalist.org/observations/64587514	iNaturalist. Available from https://www.inaturalist.org. Accessed [10/01/2023].
	71367886	N/A	Non-Type	Dr Kenneth Kaunda	South Africa	Animalia	Arthropoda	Insecta	Mantodea	Miomantoidae	Westwood, 1889	Miomantidae	Westwood, 1889	Miomantinae	Westwood, 1889							Cilnia	Stål, 1876	humeralis			Cilnia humeralis	(Saussure, 1871)	Richard Gill	2021-03-13	iNaturalist.org			iNat	https://www.inaturalist.org/observations/71367886	iNaturalist. Available from https://www.inaturalist.org. Accessed [10/01/2023].
	72709833	N/A	Non-Type	Alfred Nzo	South Africa	Animalia	Arthropoda	Insecta	Mantodea	Miomantoidae	Westwood, 1889	Miomantidae	Westwood, 1889	Miomantinae	Westwood, 1889							Cilnia	Stål, 1876	humeralis			Cilnia humeralis	(Saussure, 1871)	Royden Dall	2021-03-26	iNaturalist.org			iNat	https://www.inaturalist.org/observations/72709833	iNaturalist. Available from https://www.inaturalist.org. Accessed [10/01/2023].
	76045396	N/A	Non-Type	Bojanala	South Africa	Animalia	Arthropoda	Insecta	Mantodea	Miomantoidae	Westwood, 1889	Miomantidae	Westwood, 1889	Miomantinae	Westwood, 1889							Cilnia	Stål, 1876	humeralis			Cilnia humeralis	(Saussure, 1871)	Jarrod Todd	2021-04-02	iNaturalist.org			iNat	https://www.inaturalist.org/observations/76045396	iNaturalist. Available from https://www.inaturalist.org. Accessed [10/01/2023].
	78044459	N/A	Non-Type	City of Johannesburg	South Africa	Animalia	Arthropoda	Insecta	Mantodea	Miomantoidae	Westwood, 1889	Miomantidae	Westwood, 1889	Miomantinae	Westwood, 1889							Cilnia	Stål, 1876	humeralis			Cilnia humeralis	(Saussure, 1871)	Undefined	2021-05-08	iNaturalist.org			iNat	https://www.inaturalist.org/observations/78044459	iNaturalist. Available from https://www.inaturalist.org. Accessed [10/01/2023].
	80701775	N/A	Non-Type	City of Tshwane	South Africa	Animalia	Arthropoda	Insecta	Mantodea	Miomantoidae	Westwood, 1889	Miomantidae	Westwood, 1889	Miomantinae	Westwood, 1889							Cilnia	Stål, 1876	humeralis			Cilnia humeralis	(Saussure, 1871)	Caradee Wright	2021-05-29	iNaturalist.org			iNat	https://www.inaturalist.org/observations/80701775	iNaturalist. Available from https://www.inaturalist.org. Accessed [10/01/2023].
	80706946	N/A	Non-Type	City of Tshwane	South Africa	Animalia	Arthropoda	Insecta	Mantodea	Miomantoidae	Westwood, 1889	Miomantidae	Westwood, 1889	Miomantinae	Westwood, 1889							Cilnia	Stål, 1876	humeralis			Cilnia humeralis	(Saussure, 1871)	Caradee Wright	2021-05-29	iNaturalist.org			iNat	https://www.inaturalist.org/observations/80706946	iNaturalist. Available from https://www.inaturalist.org. Accessed [10/01/2023].
	80779108	N/A	Non-Type	Alfred Nzo	South Africa	Animalia	Arthropoda	Insecta	Mantodea	Miomantoidae	Westwood, 1889	Miomantidae	Westwood, 1889	Miomantinae	Westwood, 1889							Cilnia	Stål, 1876	humeralis			Cilnia humeralis	(Saussure, 1871)	Royden Dall	2021-05-24	iNaturalist.org			iNat	https://www.inaturalist.org/observations/80779108	iNaturalist. Available from https://www.inaturalist.org. Accessed [10/01/2023].
	81020462	N/A	Non-Type	John Taolo Gaetsewe	South Africa	Animalia	Arthropoda	Insecta	Mantodea	Miomantoidae	Westwood, 1889	Miomantidae	Westwood, 1889	Miomantinae	Westwood, 1889							Cilnia	Stål, 1876	humeralis			Cilnia humeralis	(Saussure, 1871)	Undefined	2017-05-06	iNaturalist.org			iNat	https://www.inaturalist.org/observations/81020462	iNaturalist. Available from https://www.inaturalist.org. Accessed [10/01/2023].
	92713283	N/A	Non-Type	City of Tshwane	South Africa	Animalia	Arthropoda	Insecta	Mantodea	Miomantoidae	Westwood, 1889	Miomantidae	Westwood, 1889	Miomantinae	Westwood, 1889							Cilnia	Stål, 1876	humeralis			Cilnia humeralis	(Saussure, 1871)	Undefined	2021-08-27	iNaturalist.org			iNat	https://www.inaturalist.org/observations/92713283	iNaturalist. Available from https://www.inaturalist.org. Accessed [10/01/2023].
	99244089	N/A	Non-Type	eThekwini	South Africa	Animalia	Arthropoda	Insecta	Mantodea	Miomantoidae	Westwood, 1889	Miomantidae	Westwood, 1889	Miomantinae	Westwood, 1889							Cilnia	Stål, 1876	humeralis			Cilnia humeralis	(Saussure, 1871)	Erwin Sieben	2021-10-24	iNaturalist.org			iNat	https://www.inaturalist.org/observations/99244089	iNaturalist. Available from https://www.inaturalist.org. Accessed [10/01/2023].
	99310592	N/A	Non-Type	eThekwini	South Africa	Animalia	Arthropoda	Insecta	Mantodea	Miomantoidae	Westwood, 1889	Miomantidae	Westwood, 1889	Miomantinae	Westwood, 1889							Cilnia	Stål, 1876	humeralis			Cilnia humeralis	(Saussure, 1871)	Undefined	2021-10-24	iNaturalist.org			iNat	https://www.inaturalist.org/observations/99310592	iNaturalist. Available from https://www.inaturalist.org. Accessed [10/01/2023].
	99486394	N/A	Non-Type	eThekwini	South Africa	Animalia	Arthropoda	Insecta	Mantodea	Miomantoidae	Westwood, 1889	Miomantidae	Westwood, 1889	Miomantinae	Westwood, 1889							Cilnia	Stål, 1876	humeralis			Cilnia humeralis	(Saussure, 1871)	Undefined	2021-10-24	iNaturalist.org			iNat	https://www.inaturalist.org/observations/99486394	iNaturalist. Available from https://www.inaturalist.org. Accessed [10/01/2023].
	102300339	N/A	Non-Type	City of Tshwane	South Africa	Animalia	Arthropoda	Insecta	Mantodea	Miomantoidae	Westwood, 1889	Miomantidae	Westwood, 1889	Miomantinae	Westwood, 1889							Cilnia	Stål, 1876	humeralis			Cilnia humeralis	(Saussure, 1871)	Cecile Roux	2021-11-12	iNaturalist.org			iNat	https://www.inaturalist.org/observations/102300339	iNaturalist. Available from https://www.inaturalist.org. Accessed [10/01/2023].
	102317605	N/A	Non-Type	Sekhukhune	South Africa	Animalia	Arthropoda	Insecta	Mantodea	Miomantoidae	Westwood, 1889	Miomantidae	Westwood, 1889	Miomantinae	Westwood, 1889							Cilnia	Stål, 1876	humeralis			Cilnia humeralis	(Saussure, 1871)	lucius oupa	2021-12-01	iNaturalist.org			iNat	https://www.inaturalist.org/observations/102317605	iNaturalist. Available from https://www.inaturalist.org. Accessed [10/01/2023].
	103043843	N/A	Non-Type	Xhariep	South Africa	Animalia	Arthropoda	Insecta	Mantodea	Miomantoidae	Westwood, 1889	Miomantidae	Westwood, 1889	Miomantinae	Westwood, 1889							Cilnia	Stål, 1876	humeralis			Cilnia humeralis	(Saussure, 1871)	Dewald du Plessis	2006-12-03	iNaturalist.org			iNat	https://www.inaturalist.org/observations/103043843	iNaturalist. Available from https://www.inaturalist.org. Accessed [10/01/2023].
	106176064	N/A	Non-Type	City of Tshwane	South Africa	Animalia	Arthropoda	Insecta	Mantodea	Miomantoidae	Westwood, 1889	Miomantidae	Westwood, 1889	Miomantinae	Westwood, 1889							Cilnia	Stål, 1876	humeralis			Cilnia humeralis	(Saussure, 1871)	Marique Kirwan	2022-02-05	iNaturalist.org			iNat	https://www.inaturalist.org/observations/106176064	iNaturalist. Available from https://www.inaturalist.org. Accessed [10/01/2023].
	107475847	N/A	Non-Type	Umkhanyakude	South Africa	Animalia	Arthropoda	Insecta	Mantodea	Miomantoidae	Westwood, 1889	Miomantidae	Westwood, 1889	Miomantinae	Westwood, 1889							Cilnia	Stål, 1876	humeralis			Cilnia humeralis	(Saussure, 1871)	Undefined	2022-02-25	iNaturalist.org			iNat	https://www.inaturalist.org/observations/107475847	iNaturalist. Available from https://www.inaturalist.org. Accessed [10/01/2023].
	110022201	N/A	Non-Type	Umkhanyakude	South Africa	Animalia	Arthropoda	Insecta	Mantodea	Miomantoidae	Westwood, 1889	Miomantidae	Westwood, 1889	Miomantinae	Westwood, 1889							Cilnia	Stål, 1876	humeralis			Cilnia humeralis	(Saussure, 1871)	Undefined	2022-03-27	iNaturalist.org			iNat	https://www.inaturalist.org/observations/110022201	iNaturalist. Available from https://www.inaturalist.org. Accessed [10/01/2023].
	110376420	N/A	Non-Type	Dr Kenneth Kaunda	South Africa	Animalia	Arthropoda	Insecta	Mantodea	Miomantoidae	Westwood, 1889	Miomantidae	Westwood, 1889	Miomantinae	Westwood, 1889							Cilnia	Stål, 1876	humeralis			Cilnia humeralis	(Saussure, 1871)	Jandre Van Zyl	2022-04-01	iNaturalist.org			iNat	https://www.inaturalist.org/observations/110376420	iNaturalist. Available from https://www.inaturalist.org. Accessed [10/01/2023].
	111100157	N/A	Non-Type	Dr Kenneth Kaunda	South Africa	Animalia	Arthropoda	Insecta	Mantodea	Miomantoidae	Westwood, 1889	Miomantidae	Westwood, 1889	Miomantinae	Westwood, 1889							Cilnia	Stål, 1876	humeralis			Cilnia humeralis	(Saussure, 1871)	Jandre Van Zyl	2022-04-09	iNaturalist.org			iNat	https://www.inaturalist.org/observations/111100157	iNaturalist. Available from https://www.inaturalist.org. Accessed [10/01/2023].
	111241491	N/A	Non-Type	Dr Kenneth Kaunda	South Africa	Animalia	Arthropoda	Insecta	Mantodea	Miomantoidae	Westwood, 1889	Miomantidae	Westwood, 1889	Miomantinae	Westwood, 1889							Cilnia	Stål, 1876	humeralis			Cilnia humeralis	(Saussure, 1871)	Jonathan Breytenbach	2022-04-09	iNaturalist.org			iNat	https://www.inaturalist.org/observations/111241491	iNaturalist. Available from https://www.inaturalist.org. Accessed [10/01/2023].
	111241515	N/A	Non-Type	Dr Kenneth Kaunda	South Africa	Animalia	Arthropoda	Insecta	Mantodea	Miomantoidae	Westwood, 1889	Miomantidae	Westwood, 1889	Miomantinae	Westwood, 1889							Cilnia	Stål, 1876	humeralis			Cilnia humeralis	(Saussure, 1871)	Jonathan Breytenbach	2022-04-09	iNaturalist.org			iNat	https://www.inaturalist.org/observations/111241515	iNaturalist. Available from https://www.inaturalist.org. Accessed [10/01/2023].
	111284727	N/A	Non-Type	Ehlanzeni	South Africa	Animalia	Arthropoda	Insecta	Mantodea	Miomantoidae	Westwood, 1889	Miomantidae	Westwood, 1889	Miomantinae	Westwood, 1889							Cilnia	Stål, 1876	humeralis			Cilnia humeralis	(Saussure, 1871)	Davey Smith	2022-04-13	iNaturalist.org			iNat	https://www.inaturalist.org/observations/111284727	iNaturalist. Available from https://www.inaturalist.org. Accessed [10/01/2023].
	112018830	N/A	Non-Type	Mopani	South Africa	Animalia	Arthropoda	Insecta	Mantodea	Miomantoidae	Westwood, 1889	Miomantidae	Westwood, 1889	Miomantinae	Westwood, 1889							Cilnia	Stål, 1876	humeralis			Cilnia humeralis	(Saussure, 1871)	Jandre Van Zyl	2013-09-28	iNaturalist.org			iNat	https://www.inaturalist.org/observations/112018830	iNaturalist. Available from https://www.inaturalist.org. Accessed [10/01/2023].
	112635682	N/A	Non-Type	Bojanala	South Africa	Animalia	Arthropoda	Insecta	Mantodea	Miomantoidae	Westwood, 1889	Miomantidae	Westwood, 1889	Miomantinae	Westwood, 1889							Cilnia	Stål, 1876	humeralis			Cilnia humeralis	(Saussure, 1871)	Jonathan Breytenbach	2022-04-23	iNaturalist.org			iNat	https://www.inaturalist.org/observations/112635682	iNaturalist. Available from https://www.inaturalist.org. Accessed [10/01/2023].
	112845428	N/A	Non-Type	Dr Kenneth Kaunda	South Africa	Animalia	Arthropoda	Insecta	Mantodea	Miomantoidae	Westwood, 1889	Miomantidae	Westwood, 1889	Miomantinae	Westwood, 1889							Cilnia	Stål, 1876	humeralis			Cilnia humeralis	(Saussure, 1871)	Jandre Van Zyl	2022-04-25	iNaturalist.org			iNat	https://www.inaturalist.org/observations/112845428	iNaturalist. Available from https://www.inaturalist.org. Accessed [10/01/2023].
	113007602	N/A	Non-Type	Umgungundlovu	South Africa	Animalia	Arthropoda	Insecta	Mantodea	Miomantoidae	Westwood, 1889	Miomantidae	Westwood, 1889	Miomantinae	Westwood, 1889							Cilnia	Stål, 1876	humeralis			Cilnia humeralis	(Saussure, 1871)	Undefined	2022-04-22	iNaturalist.org			iNat	https://www.inaturalist.org/observations/113007602	iNaturalist. Available from https://www.inaturalist.org. Accessed [10/01/2023].
	113067490	N/A	Non-Type	Dr Kenneth Kaunda	South Africa	Animalia	Arthropoda	Insecta	Mantodea	Miomantoidae	Westwood, 1889	Miomantidae	Westwood, 1889	Miomantinae	Westwood, 1889							Cilnia	Stål, 1876	humeralis			Cilnia humeralis	(Saussure, 1871)	Jandre Van Zyl	2022-04-26	iNaturalist.org			iNat	https://www.inaturalist.org/observations/113067490	iNaturalist. Available from https://www.inaturalist.org. Accessed [10/01/2023].
	113067651	N/A	Non-Type	Dr Kenneth Kaunda	South Africa	Animalia	Arthropoda	Insecta	Mantodea	Miomantoidae	Westwood, 1889	Miomantidae	Westwood, 1889	Miomantinae	Westwood, 1889							Cilnia	Stål, 1876	humeralis			Cilnia humeralis	(Saussure, 1871)	Jandre Van Zyl	2022-04-26	iNaturalist.org			iNat	https://www.inaturalist.org/observations/113067651	iNaturalist. Available from https://www.inaturalist.org. Accessed [10/01/2023].
	113240176	N/A	Non-Type	Dr Kenneth Kaunda	South Africa	Animalia	Arthropoda	Insecta	Mantodea	Miomantoidae	Westwood, 1889	Miomantidae	Westwood, 1889	Miomantinae	Westwood, 1889							Cilnia	Stål, 1876	humeralis			Cilnia humeralis	(Saussure, 1871)	Jonathan Breytenbach	2022-04-26	iNaturalist.org			iNat	https://www.inaturalist.org/observations/113240176	iNaturalist. Available from https://www.inaturalist.org. Accessed [10/01/2023].
	113240377	N/A	Non-Type	Dr Kenneth Kaunda	South Africa	Animalia	Arthropoda	Insecta	Mantodea	Miomantoidae	Westwood, 1889	Miomantidae	Westwood, 1889	Miomantinae	Westwood, 1889							Cilnia	Stål, 1876	humeralis			Cilnia humeralis	(Saussure, 1871)	Jonathan Breytenbach	2022-04-26	iNaturalist.org			iNat	https://www.inaturalist.org/observations/113240377	iNaturalist. Available from https://www.inaturalist.org. Accessed [10/01/2023].
	114178848	N/A	Non-Type	eThekwini	South Africa	Animalia	Arthropoda	Insecta	Mantodea	Miomantoidae	Westwood, 1889	Miomantidae	Westwood, 1889	Miomantinae	Westwood, 1889							Cilnia	Stål, 1876	humeralis			Cilnia humeralis	(Saussure, 1871)	Gavin Hazell	2022-04-30	iNaturalist.org			iNat	https://www.inaturalist.org/observations/114178848	iNaturalist. Available from https://www.inaturalist.org. Accessed [10/01/2023].
	115123637	N/A	Non-Type	eThekwini	South Africa	Animalia	Arthropoda	Insecta	Mantodea	Miomantoidae	Westwood, 1889	Miomantidae	Westwood, 1889	Miomantinae	Westwood, 1889							Cilnia	Stål, 1876	humeralis			Cilnia humeralis	(Saussure, 1871)	Undefined	2022-04-30	iNaturalist.org			iNat	https://www.inaturalist.org/observations/115123637	iNaturalist. Available from https://www.inaturalist.org. Accessed [10/01/2023].
	115899368	N/A	Non-Type	City of Johannesburg	South Africa	Animalia	Arthropoda	Insecta	Mantodea	Miomantoidae	Westwood, 1889	Miomantidae	Westwood, 1889	Miomantinae	Westwood, 1889							Cilnia	Stål, 1876	humeralis			Cilnia humeralis	(Saussure, 1871)	Richard Gill	2022-05-07	iNaturalist.org			iNat	https://www.inaturalist.org/observations/115899368	iNaturalist. Available from https://www.inaturalist.org. Accessed [10/01/2023].
	115953541	N/A	Non-Type	West Rand	South Africa	Animalia	Arthropoda	Insecta	Mantodea	Miomantoidae	Westwood, 1889	Miomantidae	Westwood, 1889	Miomantinae	Westwood, 1889							Cilnia	Stål, 1876	humeralis			Cilnia humeralis	(Saussure, 1871)	Justin Hawthorne	2022-04-23	iNaturalist.org			iNat	https://www.inaturalist.org/observations/115953541	iNaturalist. Available from https://www.inaturalist.org. Accessed [10/01/2023].
	116863762	N/A	Non-Type	Dr Kenneth Kaunda	South Africa	Animalia	Arthropoda	Insecta	Mantodea	Miomantoidae	Westwood, 1889	Miomantidae	Westwood, 1889	Miomantinae	Westwood, 1889							Cilnia	Stål, 1876	humeralis			Cilnia humeralis	(Saussure, 1871)	Jonathan Breytenbach	2022-05-10	iNaturalist.org			iNat	https://www.inaturalist.org/observations/116863762	iNaturalist. Available from https://www.inaturalist.org. Accessed [10/01/2023].
	116942706	N/A	Non-Type	Dr Kenneth Kaunda	South Africa	Animalia	Arthropoda	Insecta	Mantodea	Miomantoidae	Westwood, 1889	Miomantidae	Westwood, 1889	Miomantinae	Westwood, 1889							Cilnia	Stål, 1876	humeralis			Cilnia humeralis	(Saussure, 1871)	Jandre Van Zyl	2022-05-10	iNaturalist.org			iNat	https://www.inaturalist.org/observations/116942706	iNaturalist. Available from https://www.inaturalist.org. Accessed [10/01/2023].
	119403710	N/A	Non-Type	Dr Kenneth Kaunda	South Africa	Animalia	Arthropoda	Insecta	Mantodea	Miomantoidae	Westwood, 1889	Miomantidae	Westwood, 1889	Miomantinae	Westwood, 1889							Cilnia	Stål, 1876	humeralis			Cilnia humeralis	(Saussure, 1871)	Jandre Van Zyl	2022-05-24	iNaturalist.org			iNat	https://www.inaturalist.org/observations/119403710	iNaturalist. Available from https://www.inaturalist.org. Accessed [10/01/2023].
	119698655	N/A	Non-Type	City of Tshwane	South Africa	Animalia	Arthropoda	Insecta	Mantodea	Miomantoidae	Westwood, 1889	Miomantidae	Westwood, 1889	Miomantinae	Westwood, 1889							Cilnia	Stål, 1876	humeralis			Cilnia humeralis	(Saussure, 1871)	Johann	2022-05-31	iNaturalist.org			iNat	https://www.inaturalist.org/observations/119698655	iNaturalist. Available from https://www.inaturalist.org. Accessed [10/01/2023].
	121081183	N/A	Non-Type	City of Tshwane	South Africa	Animalia	Arthropoda	Insecta	Mantodea	Miomantoidae	Westwood, 1889	Miomantidae	Westwood, 1889	Miomantinae	Westwood, 1889							Cilnia	Stål, 1876	humeralis			Cilnia humeralis	(Saussure, 1871)	Wolfgang	2022-06-10	iNaturalist.org			iNat	https://www.inaturalist.org/observations/121081183	iNaturalist. Available from https://www.inaturalist.org. Accessed [10/01/2023].
	126311671	N/A	Non-Type	West Rand	South Africa	Animalia	Arthropoda	Insecta	Mantodea	Miomantoidae	Westwood, 1889	Miomantidae	Westwood, 1889	Miomantinae	Westwood, 1889							Cilnia	Stål, 1876	humeralis			Cilnia humeralis	(Saussure, 1871)	Undefined	2022-07-15	iNaturalist.org			iNat	https://www.inaturalist.org/observations/126311671	iNaturalist. Available from https://www.inaturalist.org. Accessed [10/01/2023].
	126318104	N/A	Non-Type	Dr Kenneth Kaunda	South Africa	Animalia	Arthropoda	Insecta	Mantodea	Miomantoidae	Westwood, 1889	Miomantidae	Westwood, 1889	Miomantinae	Westwood, 1889							Cilnia	Stål, 1876	humeralis			Cilnia humeralis	(Saussure, 1871)	Jandre Van Zyl	2022-06-01	iNaturalist.org			iNat	https://www.inaturalist.org/observations/126318104	iNaturalist. Available from https://www.inaturalist.org. Accessed [10/01/2023].
	127224032	N/A	Non-Type	City of Tshwane	South Africa	Animalia	Arthropoda	Insecta	Mantodea	Miomantoidae	Westwood, 1889	Miomantidae	Westwood, 1889	Miomantinae	Westwood, 1889							Cilnia	Stål, 1876	humeralis			Cilnia humeralis	(Saussure, 1871)	Heidi Boshoff	2022-07-21	iNaturalist.org			iNat	https://www.inaturalist.org/observations/127224032	iNaturalist. Available from https://www.inaturalist.org. Accessed [10/01/2023].
	127394562	N/A	Non-Type	Umkhanyakude	South Africa	Animalia	Arthropoda	Insecta	Mantodea	Miomantoidae	Westwood, 1889	Miomantidae	Westwood, 1889	Miomantinae	Westwood, 1889							Cilnia	Stål, 1876	humeralis			Cilnia humeralis	(Saussure, 1871)	Undefined	2022-07-20	iNaturalist.org			iNat	https://www.inaturalist.org/observations/127394562	iNaturalist. Available from https://www.inaturalist.org. Accessed [10/01/2023].
	128313872	N/A	Non-Type	Dr Kenneth Kaunda	South Africa	Animalia	Arthropoda	Insecta	Mantodea	Miomantoidae	Westwood, 1889	Miomantidae	Westwood, 1889	Miomantinae	Westwood, 1889							Cilnia	Stål, 1876	humeralis			Cilnia humeralis	(Saussure, 1871)	Jandre Van Zyl	2022-06-11	iNaturalist.org			iNat	https://www.inaturalist.org/observations/128313872	iNaturalist. Available from https://www.inaturalist.org. Accessed [10/01/2023].
	128564523	N/A	Non-Type	Waterberg	South Africa	Animalia	Arthropoda	Insecta	Mantodea	Miomantoidae	Westwood, 1889	Miomantidae	Westwood, 1889	Miomantinae	Westwood, 1889							Cilnia	Stål, 1876	humeralis			Cilnia humeralis	(Saussure, 1871)	Pieter Kotze	2019-10-05	iNaturalist.org			iNat	https://www.inaturalist.org/observations/128564523	iNaturalist. Available from https://www.inaturalist.org. Accessed [10/01/2023].
	131615436	N/A	Non-Type	eThekwini	South Africa	Animalia	Arthropoda	Insecta	Mantodea	Miomantoidae	Westwood, 1889	Miomantidae	Westwood, 1889	Miomantinae	Westwood, 1889							Cilnia	Stål, 1876	humeralis			Cilnia humeralis	(Saussure, 1871)	Undefined	2022-08-20	iNaturalist.org			iNat	https://www.inaturalist.org/observations/131615436	iNaturalist. Available from https://www.inaturalist.org. Accessed [10/01/2023].
	134988214	N/A	Non-Type	Bojanala	South Africa	Animalia	Arthropoda	Insecta	Mantodea	Miomantoidae	Westwood, 1889	Miomantidae	Westwood, 1889	Miomantinae	Westwood, 1889							Cilnia	Stål, 1876	humeralis			Cilnia humeralis	(Saussure, 1871)	Ian Nortje	2022-04-22	iNaturalist.org			iNat	https://www.inaturalist.org/observations/134988214	iNaturalist. Available from https://www.inaturalist.org. Accessed [10/01/2023].
	N/A	N/A	Non-Type	Johannesburg	South Africa	Animalia	Arthropoda	Insecta	Mantodea	Miomantoidae	Westwood, 1889	Miomantidae	Westwood, 1889	Miomantinae	Westwood, 1889							Cilnia	Stål, 1876	humeralis			Cilnia humeralis	(Saussure, 1871)	local collector	2009	Christian Schwarz	Personal collection of Christian Schwarz	Female	PC_CS	N/A	N/A
	N/A	N/A	Non-Type	Johannesburg	South Africa	Animalia	Arthropoda	Insecta	Mantodea	Miomantoidae	Westwood, 1889	Miomantidae	Westwood, 1889	Miomantinae	Westwood, 1889							Cilnia	Stål, 1876	humeralis			Cilnia humeralis	(Saussure, 1871)	local collector	2009	Christian Schwarz	Personal collection of Christian Schwarz	Female	PC_CS	N/A	N/A
	N/A	N/A	Non-Type	Johannesburg	South Africa	Animalia	Arthropoda	Insecta	Mantodea	Miomantoidae	Westwood, 1889	Miomantidae	Westwood, 1889	Miomantinae	Westwood, 1889							Cilnia	Stål, 1876	humeralis			Cilnia humeralis	(Saussure, 1871)	local collector	2009	Christian Schwarz	Personal collection of Christian Schwarz	Female	PC_CS	N/A	N/A
	N/A	N/A	Non-Type	Johannesburg	South Africa	Animalia	Arthropoda	Insecta	Mantodea	Miomantoidae	Westwood, 1889	Miomantidae	Westwood, 1889	Miomantinae	Westwood, 1889							Cilnia	Stål, 1876	humeralis			Cilnia humeralis	(Saussure, 1871)	local collector	2009	Christian Schwarz	Personal collection of Christian Schwarz	Female	PC_CS	N/A	N/A
	SMNK-MANT 01622	N/A	Non-Type	Natal Durban	South Africa	Animalia	Arthropoda	Insecta	Mantodea	Miomantoidae	Westwood, 1889	Miomantidae	Westwood, 1889	Miomantinae	Westwood, 1889							Cilnia	Stål, 1876	humeralis			Cilnia humeralis	(Saussure, 1871)	Undefined	11.1992	Ehrmann, R.	Staatliches Museum für Naturkunde Karlsruhe, Germany	Female	SMNK	N/A	N/A
	SMNK-MANT 01630	N/A	Non-Type	Thabazimbi	South Africa	Animalia	Arthropoda	Insecta	Mantodea	Miomantoidae	Westwood, 1889	Miomantidae	Westwood, 1889	Miomantinae	Westwood, 1889							Cilnia	Stål, 1876	humeralis			Cilnia humeralis	(Saussure, 1871)	Undefined	5.3.1999	Ehrmann, R.	Staatliches Museum für Naturkunde Karlsruhe, Germany	Unspesified	SMNK	N/A	N/A
	SMNK-MANT 01631	N/A	Non-Type	Northern Cape	South Africa	Animalia	Arthropoda	Insecta	Mantodea	Miomantoidae	Westwood, 1889	Miomantidae	Westwood, 1889	Miomantinae	Westwood, 1889							Cilnia	Stål, 1876	humeralis			Cilnia humeralis	(Saussure, 1871)	Undefined	28.11.2000	Ehrmann, R.	Staatliches Museum für Naturkunde Karlsruhe, Germany	Female	SMNK	N/A	N/A
	SMNK-MANT 01632	N/A	Non-Type	Northern Cape	South Africa	Animalia	Arthropoda	Insecta	Mantodea	Miomantoidae	Westwood, 1889	Miomantidae	Westwood, 1889	Miomantinae	Westwood, 1889							Cilnia	Stål, 1876	humeralis			Cilnia humeralis	(Saussure, 1871)	Undefined	28.11.2000	Ehrmann, R.	Staatliches Museum für Naturkunde Karlsruhe, Germany	Female	SMNK	N/A	N/A
	SMNK-MANT 01633	N/A	Non-Type	Northern Cape	South Africa	Animalia	Arthropoda	Insecta	Mantodea	Miomantoidae	Westwood, 1889	Miomantidae	Westwood, 1889	Miomantinae	Westwood, 1889							Cilnia	Stål, 1876	humeralis			Cilnia humeralis	(Saussure, 1871)	Undefined	28.11.2000	Ehrmann, R.	Staatliches Museum für Naturkunde Karlsruhe, Germany	Female	SMNK	N/A	N/A
	SMNK-MANT 01634	N/A	Non-Type	Northern Cape	South Africa	Animalia	Arthropoda	Insecta	Mantodea	Miomantoidae	Westwood, 1889	Miomantidae	Westwood, 1889	Miomantinae	Westwood, 1889							Cilnia	Stål, 1876	humeralis			Cilnia humeralis	(Saussure, 1871)	Undefined	28.11.2000	Ehrmann, R.	Staatliches Museum für Naturkunde Karlsruhe, Germany	Female	SMNK	N/A	N/A
	SMNK-MANT 01635	N/A	Non-Type	Northern Cape	South Africa	Animalia	Arthropoda	Insecta	Mantodea	Miomantoidae	Westwood, 1889	Miomantidae	Westwood, 1889	Miomantinae	Westwood, 1889							Cilnia	Stål, 1876	humeralis			Cilnia humeralis	(Saussure, 1871)	Undefined	28.11.2000	Ehrmann, R.	Staatliches Museum für Naturkunde Karlsruhe, Germany	Female	SMNK	N/A	N/A
1226	7032	N/A	Non-Type	Skukuza	South Africa	Animalia	Arthropoda	Insecta	Mantodea	Eremiaphiloidea	Saussure, 1869	Toxoderidae	Saussure, 1869	Compsothespinae	Giglio-Tos, 1913							Compsothespis	Saussure, 1872	anomala			Compsothespis anomala	Saussure, 1872	H.D Brown	1963	Department H.D. Brown 1963	Agricultural Research Council Roodeplaat, Pretoria	Undefined	ARC	N/A	N/A
1227	7031	N/A	Non-Type	Richmond	South Africa	Animalia	Arthropoda	Insecta	Mantodea	Eremiaphiloidea	Saussure, 1869	Toxoderidae	Saussure, 1869	Compsothespinae	Giglio-Tos, 1913							Compsothespis	Saussure, 1872	anomala			Compsothespis anomala	Saussure, 1872	H.D Brown	1963	Department H.D. Brown 1963	Agricultural Research Council Roodeplaat, Pretoria	Undefined	ARC	N/A	N/A
1228	7033	N/A	Non-Type	Richmond	South Africa	Animalia	Arthropoda	Insecta	Mantodea	Eremiaphiloidea	Saussure, 1869	Toxoderidae	Saussure, 1869	Compsothespinae	Giglio-Tos, 1913							Compsothespis	Saussure, 1872	anomala			Compsothespis anomala	Saussure, 1872	H.D Brown	1963	Department H.D. Brown 1963	Agricultural Research Council Roodeplaat, Pretoria	Undefined	ARC	N/A	N/A
1229	7031	N/A	Non-Type	Miller Stn	South Africa	Animalia	Arthropoda	Insecta	Mantodea	Eremiaphiloidea	Saussure, 1869	Toxoderidae	Saussure, 1869	Compsothespinae	Giglio-Tos, 1913							Compsothespis	Saussure, 1872	anomala			Compsothespis anomala	Saussure, 1872	H.D Brown & W. Furst	1963	Department H.D. Brown 1963	Agricultural Research Council Roodeplaat, Pretoria	Undefined	ARC	N/A	N/A
1230	7032	N/A	Non-Type	Rosehaugh	South Africa	Animalia	Arthropoda	Insecta	Mantodea	Eremiaphiloidea	Saussure, 1869	Toxoderidae	Saussure, 1869	Compsothespinae	Giglio-Tos, 1913							Compsothespis	Saussure, 1872	anomala			Compsothespis anomala	Saussure, 1872	M.J.D White	1963	Department H.D. Brown 1963	Agricultural Research Council Roodeplaat, Pretoria	Undefined	ARC	N/A	N/A
1231	7031	N/A	Non-Type	Kaapsehoop	South Africa	Animalia	Arthropoda	Insecta	Mantodea	Eremiaphiloidea	Saussure, 1869	Toxoderidae	Saussure, 1869	Compsothespinae	Giglio-Tos, 1913							Compsothespis	Saussure, 1872	anomala			Compsothespis anomala	Saussure, 1872	W. Furst	1963	Department H.D. Brown 1963	Agricultural Research Council Roodeplaat, Pretoria	Undefined	ARC	N/A	N/A
1232	6597	N/A	Non-Type	Willowmore	South Africa	Animalia	Arthropoda	Insecta	Mantodea	Eremiaphiloidea	Saussure, 1869	Toxoderidae	Saussure, 1869	Compsothespinae	Giglio-Tos, 1913							Compsothespis	Saussure, 1872	anomala			Compsothespis anomala	Saussure, 1872	Dr. Brauns	1912	Department Max Beier 1952	Ditsong National Museum of Natural History, Pretoria	Undefined	DNMNH	N/A	N/A
1224	3797	N/A	Non-Type	Gordons Bay	South Africa	Animalia	Arthropoda	Insecta	Mantodea	Eremiaphiloidea	Saussure, 1869	Toxoderidae	Saussure, 1869	Compsothespinae	Giglio-Tos, 1913							Compsothespis	Saussure, 1872	anomala			Compsothespis anomala	Saussure, 1872	Museum staff	1936	Department Albert John Hesse	Iziko South African Museum, Cape Town	Undefined	IZIKO	N/A	N/A
1225	3798	N/A	Non-Type	Kogelberg Nature Reserve	South Africa	Animalia	Arthropoda	Insecta	Mantodea	Eremiaphiloidea	Saussure, 1869	Toxoderidae	Saussure, 1869	Compsothespinae	Giglio-Tos, 1913							Compsothespis	Saussure, 1872	anomala			Compsothespis anomala	Saussure, 1872	Museum Expedition	-	Department Albert John Hesse	Iziko South African Museum, Cape Town	Undefined	IZIKO	N/A	N/A
	SMNK-MANT 01665	N/A	Non-Type	Kapstadt	South Africa	Animalia	Arthropoda	Insecta	Mantodea	Eremiaphiloidea	Saussure, 1869	Toxoderidae	Saussure, 1869	Compsothespinae	Giglio-Tos, 1913							Compsothespis	Saussure, 1872	anomala			Compsothespis anomala	Saussure, 1872	Undefined	3.1993	Ehrmann, R.	Staatliches Museum für Naturkunde Karlsruhe, Germany	Female	SMNK	N/A	N/A
	SMNK-MANT 01666	N/A	Non-Type	Kapstadt	South Africa	Animalia	Arthropoda	Insecta	Mantodea	Eremiaphiloidea	Saussure, 1869	Toxoderidae	Saussure, 1869	Compsothespinae	Giglio-Tos, 1913							Compsothespis	Saussure, 1872	anomala			Compsothespis anomala	Saussure, 1872	Undefined	3.1993	Ehrmann, R.	Staatliches Museum für Naturkunde Karlsruhe, Germany	Female	SMNK	N/A	N/A
	268683	1042880130	Holotype	Royal Natal National Park	South Africa	Animalia	Arthropoda	Insecta	Mantodea	Eremiaphiloidea	Saussure, 1869	Toxoderidae	Saussure, 1869	Compsothespinae	Giglio-Tos, 1913							Compsothespis	Saussure, 1872	cinnabarina			Compsothespis cinnabarina	Beier, 1955	Undefined	1951	Beier 1953	Lund University Biological Museum	Male	MZLU	https://www.flickr.com/photos/127240649@N08/53195716717/in/photolist-2p3HXgB-2p3Lj9d	N/A
1233	7033	N/A	Non-Type	Kaapsehoop	South Africa	Animalia	Arthropoda	Insecta	Mantodea	Eremiaphiloidea	Saussure, 1869	Toxoderidae	Saussure, 1869	Compsothespinae	Giglio-Tos, 1913							Compsothespis	Saussure, 1872	natalica			Compsothespis natalica	Westwood, 1889	H.D Brown	1963	Department H.D. Brown 1963	Agricultural Research Council Roodeplaat, Pretoria	Undefined	ARC	N/A	N/A
1234	6598	N/A	Non-Type	Fountain Grove	South Africa	Animalia	Arthropoda	Insecta	Mantodea	Eremiaphiloidea	Saussure, 1869	Toxoderidae	Saussure, 1869	Compsothespinae	Giglio-Tos, 1913							Compsothespis	Saussure, 1872	natalica			Compsothespis natalica	Westwood, 1889	C.J Swierstra	1911	Department Rehn 1925	Ditsong National Museum of Natural History, Pretoria	Undefined	DNMNH	N/A	N/A
1243	7092	N/A	Non-Type	Helderpan	South Africa	Animalia	Arthropoda	Insecta	Mantodea	Eremiaphiloidea	Saussure, 1869	Toxoderidae	Saussure, 1869	Compsothespinae	Giglio-Tos, 1913							Compsothespis	Saussure, 1872	sp.			Compsothespis sp.	Saussure, 1872	HD Brown, PN Bax & RE Price	1986	Unspesified	Agricultural Research Council Roodeplaat, Pretoria	Undefined	ARC	N/A	N/A
1244	7450	N/A	Non-Type	Pietersburg	South Africa	Animalia	Arthropoda	Insecta	Mantodea	Eremiaphiloidea	Saussure, 1869	Toxoderidae	Saussure, 1869	Compsothespinae	Giglio-Tos, 1913							Compsothespis	Saussure, 1872	sp.			Compsothespis sp.	Saussure, 1872	M. Erasmus	1987	Unspesified	Agricultural Research Council Roodeplaat, Pretoria	Undefined	ARC	N/A	N/A
1245	7430	N/A	Non-Type	Pretoria	South Africa	Animalia	Arthropoda	Insecta	Mantodea	Eremiaphiloidea	Saussure, 1869	Toxoderidae	Saussure, 1869	Compsothespinae	Giglio-Tos, 1913							Compsothespis	Saussure, 1872	sp.			Compsothespis sp.	Saussure, 1872	J.M Reynecke	1997	Unspesified	Agricultural Research Council Roodeplaat, Pretoria	Undefined	ARC	N/A	N/A
1246	7431	N/A	Non-Type	Morelata Park Reserve	South Africa	Animalia	Arthropoda	Insecta	Mantodea	Eremiaphiloidea	Saussure, 1869	Toxoderidae	Saussure, 1869	Compsothespinae	Giglio-Tos, 1913							Compsothespis	Saussure, 1872	sp.			Compsothespis sp.	Saussure, 1872	T.J Grant	1997	Unspesified	Agricultural Research Council Roodeplaat, Pretoria	Undefined	ARC	N/A	N/A
1247	7424	N/A	Non-Type	Schurveberg	South Africa	Animalia	Arthropoda	Insecta	Mantodea	Eremiaphiloidea	Saussure, 1869	Toxoderidae	Saussure, 1869	Compsothespinae	Giglio-Tos, 1913							Compsothespis	Saussure, 1872	sp.			Compsothespis sp.	Saussure, 1872	C. Deschodt	1998	Unspesified	Agricultural Research Council Roodeplaat, Pretoria	Undefined	ARC	N/A	N/A
1248	7432	N/A	Non-Type	Kempton Park	South Africa	Animalia	Arthropoda	Insecta	Mantodea	Eremiaphiloidea	Saussure, 1869	Toxoderidae	Saussure, 1869	Compsothespinae	Giglio-Tos, 1913							Compsothespis	Saussure, 1872	sp.			Compsothespis sp.	Saussure, 1872	L. Kellerman	1998	Unspesified	Agricultural Research Council Roodeplaat, Pretoria	Undefined	ARC	N/A	N/A
1249	7630	N/A	Non-Type	Coligny	South Africa	Animalia	Arthropoda	Insecta	Mantodea	Eremiaphiloidea	Saussure, 1869	Toxoderidae	Saussure, 1869	Compsothespinae	Giglio-Tos, 1913							Compsothespis	Saussure, 1872	sp.			Compsothespis sp.	Saussure, 1872	G. Lussmann	2008	Unspesified	Agricultural Research Council Roodeplaat, Pretoria	Undefined	ARC	N/A	N/A
1250	7629	N/A	Non-Type	Potgietersrus	South Africa	Animalia	Arthropoda	Insecta	Mantodea	Eremiaphiloidea	Saussure, 1869	Toxoderidae	Saussure, 1869	Compsothespinae	Giglio-Tos, 1913							Compsothespis	Saussure, 1872	sp.			Compsothespis sp.	Saussure, 1872	L. Vos	2008	Unspesified	Agricultural Research Council Roodeplaat, Pretoria	Undefined	ARC	N/A	N/A
1251	5125	N/A	Non-Type	Mamathes	Lesotho	Animalia	Arthropoda	Insecta	Mantodea	Eremiaphiloidea	Saussure, 1869	Toxoderidae	Saussure, 1869	Compsothespinae	Giglio-Tos, 1913							Compsothespis	Saussure, 1872	sp.			Compsothespis sp.	Saussure, 1872	C. Jacot & Guilarmod	1949	Unspesified	Albany Museum, Grahamstown	Undefined	AMG	N/A	N/A
1235	133	N/A	Non-Type	Durban	South Africa	Animalia	Arthropoda	Insecta	Mantodea	Eremiaphiloidea	Saussure, 1869	Toxoderidae	Saussure, 1869	Compsothespinae	Giglio-Tos, 1913							Compsothespis	Saussure, 1872	sp.			Compsothespis sp.	Saussure, 1872	Bell Marley	1945	Unspesified	Durban Natural Science Museum, Durban	Undefined	DNSM	N/A	N/A
1236	178	N/A	Non-Type	Waterfall, West of Durban, KZN	South Africa	Animalia	Arthropoda	Insecta	Mantodea	Eremiaphiloidea	Saussure, 1869	Toxoderidae	Saussure, 1869	Compsothespinae	Giglio-Tos, 1913							Compsothespis	Saussure, 1872	sp.			Compsothespis sp.	Saussure, 1872	Undefined	1979	Unspesified	Durban Natural Science Museum, Durban	Undefined	DNSM	N/A	N/A
1252	4764	N/A	Non-Type	FairyGlen	South Africa	Animalia	Arthropoda	Insecta	Mantodea	Eremiaphiloidea	Saussure, 1869	Toxoderidae	Saussure, 1869	Compsothespinae	Giglio-Tos, 1913							Compsothespis	Saussure, 1872	sp.			Compsothespis sp.	Saussure, 1872	Haviland	1894	Unspesified	Iziko South African Museum, Cape Town	Undefined	IZIKO	N/A	N/A
1253	3119	N/A	Non-Type	Sterkfontein	South Africa	Animalia	Arthropoda	Insecta	Mantodea	Eremiaphiloidea	Saussure, 1869	Toxoderidae	Saussure, 1869	Compsothespinae	Giglio-Tos, 1913							Compsothespis	Saussure, 1872	sp.			Compsothespis sp.	Saussure, 1872	Anonymous	1993	Unspesified	KwaZulu-Natal Museum, Pietermaritzburg	Undefined	NMSA	N/A	N/A
1254	3120	N/A	Non-Type	Tembe Elephant Park	South Africa	Animalia	Arthropoda	Insecta	Mantodea	Eremiaphiloidea	Saussure, 1869	Toxoderidae	Saussure, 1869	Compsothespinae	Giglio-Tos, 1913							Compsothespis	Saussure, 1872	sp.			Compsothespis sp.	Saussure, 1872	GBP. Davies	2004	Unspesified	KwaZulu-Natal Museum, Pietermaritzburg	Undefined	NMSA	N/A	N/A
1255	c	N/A	Non-Type	Vanderbijlpark	South Africa	Animalia	Arthropoda	Insecta	Mantodea	Eremiaphiloidea	Saussure, 1869	Toxoderidae	Saussure, 1869	Compsothespinae	Giglio-Tos, 1913							Compsothespis	Saussure, 1872	sp.			Compsothespis sp.	Saussure, 1872	B. Greyvenstein	2014	Unspesified	Personal collection of Johnnie van den Berg	Undefined	PC_JvdB	N/A	N/A
1237	5360	N/A	Non-Type	Grahamstown	South Africa	Animalia	Arthropoda	Insecta	Mantodea	Eremiaphiloidea	Saussure, 1869	Toxoderidae	Saussure, 1869	Compsothespinae	Giglio-Tos, 1913							Compsothespis	Saussure, 1872	sp.			Compsothespis sp.	Saussure, 1872	J. Balmer	2015	Unspesified	Student Collection, Rhodes University, Grahamstown	Undefined	RU		N/A
1238	5429	N/A	Non-Type	Grahamstown	South Africa	Animalia	Arthropoda	Insecta	Mantodea	Eremiaphiloidea	Saussure, 1869	Toxoderidae	Saussure, 1869	Compsothespinae	Giglio-Tos, 1913							Compsothespis	Saussure, 1872	sp.			Compsothespis sp.	Saussure, 1872	M.M Clark	1977	Unspesified	Student Collection, Rhodes University, Grahamstown	Undefined	RU		N/A
1241	5443	N/A	Non-Type	Grahamstown	South Africa	Animalia	Arthropoda	Insecta	Mantodea	Eremiaphiloidea	Saussure, 1869	Toxoderidae	Saussure, 1869	Compsothespinae	Giglio-Tos, 1913							Compsothespis	Saussure, 1872	sp.			Compsothespis sp.	Saussure, 1872	G. Nicholson	2008	Unspesified	Student Collection, Rhodes University, Grahamstown	Undefined	RU		N/A
1280	7119	N/A	Non-Type	Jeppes Valley	South Africa	Animalia	Arthropoda	Insecta	Mantodea	Mantoidea	Latreille, 1802	Deroplatyidae	Westwood, 1889	Popinae	Brunner de Wattenwyl, 1893	Popini	Brunner de Wattenwyl, 1893					Danuria	Stål, 1856	sp.			Danuria sp.	Stål, 1856	Undefined	1922	Unspesified	Agricultural Research Council Roodeplaat, Pretoria	Undefined	ARC	N/A	N/A
1281	7120	N/A	Non-Type	Pretoria	South Africa	Animalia	Arthropoda	Insecta	Mantodea	Mantoidea	Latreille, 1802	Deroplatyidae	Westwood, 1889	Popinae	Brunner de Wattenwyl, 1893	Popini	Brunner de Wattenwyl, 1893					Danuria	Stål, 1856	sp.			Danuria sp.	Stål, 1856	F. Neubecker	1961	Unspesified	Agricultural Research Council Roodeplaat, Pretoria	Undefined	ARC	N/A	N/A
1282	7494	N/A	Non-Type	Aarpan	South Africa	Animalia	Arthropoda	Insecta	Mantodea	Mantoidea	Latreille, 1802	Deroplatyidae	Westwood, 1889	Popinae	Brunner de Wattenwyl, 1893	Popini	Brunner de Wattenwyl, 1893					Danuria	Stål, 1856	sp.			Danuria sp.	Stål, 1856	H.D Brown	1970	Unspesified	Agricultural Research Council Roodeplaat, Pretoria	Undefined	ARC	N/A	N/A
1283	7176	N/A	Non-Type	Renosterkoppies	South Africa	Animalia	Arthropoda	Insecta	Mantodea	Mantoidea	Latreille, 1802	Deroplatyidae	Westwood, 1889	Popinae	Brunner de Wattenwyl, 1893	Popini	Brunner de Wattenwyl, 1893					Danuria	Stål, 1856	sp.			Danuria sp.	Stål, 1856	V.M Swain	1985	Unspesified	Agricultural Research Council Roodeplaat, Pretoria	Undefined	ARC	N/A	N/A
1284	7058	N/A	Non-Type	Thabazimbi	South Africa	Animalia	Arthropoda	Insecta	Mantodea	Mantoidea	Latreille, 1802	Deroplatyidae	Westwood, 1889	Popinae	Brunner de Wattenwyl, 1893	Popini	Brunner de Wattenwyl, 1893					Danuria	Stål, 1856	sp.			Danuria sp.	Stål, 1856	R. Vos	1987	Unspesified	Agricultural Research Council Roodeplaat, Pretoria	Undefined	ARC	N/A	N/A
1285	7610	N/A	Non-Type	Twee Rivieren	South Africa	Animalia	Arthropoda	Insecta	Mantodea	Mantoidea	Latreille, 1802	Deroplatyidae	Westwood, 1889	Popinae	Brunner de Wattenwyl, 1893	Popini	Brunner de Wattenwyl, 1893					Danuria	Stål, 1856	sp.			Danuria sp.	Stål, 1856	M.W Mansell	1989	Unspesified	Agricultural Research Council Roodeplaat, Pretoria	Undefined	ARC	N/A	N/A
1286	7390	N/A	Non-Type	Hatfield	South Africa	Animalia	Arthropoda	Insecta	Mantodea	Mantoidea	Latreille, 1802	Deroplatyidae	Westwood, 1889	Popinae	Brunner de Wattenwyl, 1893	Popini	Brunner de Wattenwyl, 1893					Danuria	Stål, 1856	sp.			Danuria sp.	Stål, 1856	M. Bailey	1996	Unspesified	Agricultural Research Council Roodeplaat, Pretoria	Undefined	ARC	N/A	N/A
1287	7640	N/A	Non-Type	Potgietersrus	South Africa	Animalia	Arthropoda	Insecta	Mantodea	Mantoidea	Latreille, 1802	Deroplatyidae	Westwood, 1889	Popinae	Brunner de Wattenwyl, 1893	Popini	Brunner de Wattenwyl, 1893					Danuria	Stål, 1856	sp.			Danuria sp.	Stål, 1856	L. Vos	2008	Unspesified	Agricultural Research Council Roodeplaat, Pretoria	Undefined	ARC	N/A	N/A
1275	5172	N/A	Non-Type	Grahamstown	South Africa	Animalia	Arthropoda	Insecta	Mantodea	Mantoidea	Latreille, 1802	Deroplatyidae	Westwood, 1889	Popinae	Brunner de Wattenwyl, 1893	Popini	Brunner de Wattenwyl, 1893					Danuria	Stål, 1856	sp.			Danuria sp.	Stål, 1856	M.W. Meaker	1901	N. Moulin 2018	Albany Museum, Grahamstown	Undefined	AMG	N/A	N/A
1276	5153	N/A	Non-Type	Komatipoort	South Africa	Animalia	Arthropoda	Insecta	Mantodea	Mantoidea	Latreille, 1802	Deroplatyidae	Westwood, 1889	Popinae	Brunner de Wattenwyl, 1893	Popini	Brunner de Wattenwyl, 1893					Danuria	Stål, 1856	sp.			Danuria sp.	Stål, 1856	J.P Fenoulhet	1912	N. Moulin 2018	Albany Museum, Grahamstown	Undefined	AMG	N/A	N/A
1277	4983	N/A	Non-Type	Baberton	South Africa	Animalia	Arthropoda	Insecta	Mantodea	Mantoidea	Latreille, 1802	Deroplatyidae	Westwood, 1889	Popinae	Brunner de Wattenwyl, 1893	Popini	Brunner de Wattenwyl, 1893					Danuria	Stål, 1856	sp.			Danuria sp.	Stål, 1856	J.S Taylor	1926	N. Moulin 2018	Albany Museum, Grahamstown	Undefined	AMG	N/A	N/A
1263	2598	N/A	Non-Type	Cullinan	South Africa	Animalia	Arthropoda	Insecta	Mantodea	Mantoidea	Latreille, 1802	Deroplatyidae	Westwood, 1889	Popinae	Brunner de Wattenwyl, 1893	Popini	Brunner de Wattenwyl, 1893					Danuria	Stål, 1856	sp.			Danuria sp.	Stål, 1856	TM staff	2001	Unspesified	Ditsong National Museum of Natural History, Pretoria	Undefined	DNMNH	N/A	N/A
1264	6992	N/A	Non-Type	Skukuza	South Africa	Animalia	Arthropoda	Insecta	Mantodea	Mantoidea	Latreille, 1802	Deroplatyidae	Westwood, 1889	Popinae	Brunner de Wattenwyl, 1893	Popini	Brunner de Wattenwyl, 1893					Danuria	Stål, 1856	sp.			Danuria sp.	Stål, 1856	J. du Harrison	2009	Unspesified	Ditsong National Museum of Natural History, Pretoria	Undefined	DNMNH	N/A	N/A
1265	6094	N/A	Non-Type	Sodwana Bay	South Africa	Animalia	Arthropoda	Insecta	Mantodea	Mantoidea	Latreille, 1802	Deroplatyidae	Westwood, 1889	Popinae	Brunner de Wattenwyl, 1893	Popini	Brunner de Wattenwyl, 1893					Danuria	Stål, 1856	sp.			Danuria sp.	Stål, 1856	T. Beyers	2014	Unspesified	Ditsong National Museum of Natural History, Pretoria	Undefined	DNMNH	N/A	N/A
1272	2546	N/A	Non-Type	Tshakuma	South Africa	Animalia	Arthropoda	Insecta	Mantodea	Mantoidea	Latreille, 1802	Deroplatyidae	Westwood, 1889	Popinae	Brunner de Wattenwyl, 1893	Popini	Brunner de Wattenwyl, 1893					Danuria	Stål, 1856	sp.			Danuria sp.	Stål, 1856	G. van Son	1931	Department Max Beier 1952	Ditsong National Museum of Natural History, Pretoria	Undefined	DNMNH	N/A	N/A
1273	2542	N/A	Non-Type	Pretoria	South Africa	Animalia	Arthropoda	Insecta	Mantodea	Mantoidea	Latreille, 1802	Deroplatyidae	Westwood, 1889	Popinae	Brunner de Wattenwyl, 1893	Popini	Brunner de Wattenwyl, 1893					Danuria	Stål, 1856	sp.			Danuria sp.	Stål, 1856	Koch	1948	Department Max Beier 1952	Ditsong National Museum of Natural History, Pretoria	Undefined	DNMNH	N/A	N/A
1274	2805	N/A	Non-Type	Pretoria	South Africa	Animalia	Arthropoda	Insecta	Mantodea	Mantoidea	Latreille, 1802	Deroplatyidae	Westwood, 1889	Popinae	Brunner de Wattenwyl, 1893	Popini	Brunner de Wattenwyl, 1893					Danuria	Stål, 1856	sp.			Danuria sp.	Stål, 1856	Koch	1948	Department Max Beier 1952	Ditsong National Museum of Natural History, Pretoria	Undefined	DNMNH	N/A	N/A
1267	173	N/A	Non-Type	Mkambati Transkei	South Africa	Animalia	Arthropoda	Insecta	Mantodea	Mantoidea	Latreille, 1802	Deroplatyidae	Westwood, 1889	Popinae	Brunner de Wattenwyl, 1893	Popini	Brunner de Wattenwyl, 1893					Danuria	Stål, 1856	sp.			Danuria sp.	Stål, 1856	Merley Smith	1914	Unspesified	Durban Natural Science Museum, Durban	Undefined	DNSM	N/A	N/A
1268	183	N/A	Non-Type	Ndumo Game Reserve"Environmental Education Centre"	South Africa	Animalia	Arthropoda	Insecta	Mantodea	Mantoidea	Latreille, 1802	Deroplatyidae	Westwood, 1889	Popinae	Brunner de Wattenwyl, 1893	Popini	Brunner de Wattenwyl, 1893					Danuria	Stål, 1856	sp.			Danuria sp.	Stål, 1856	W.E. Marriott	1936	Unspesified	Durban Natural Science Museum, Durban	Undefined	DNSM	N/A	N/A
1269	187	N/A	Non-Type	Tugela Drift Nature Reserve	South Africa	Animalia	Arthropoda	Insecta	Mantodea	Mantoidea	Latreille, 1802	Deroplatyidae	Westwood, 1889	Popinae	Brunner de Wattenwyl, 1893	Popini	Brunner de Wattenwyl, 1893					Danuria	Stål, 1856	sp.			Danuria sp.	Stål, 1856	L.Bevis	1943	Unspesified	Durban Natural Science Museum, Durban	Undefined	DNSM	N/A	N/A
1270	184	N/A	Non-Type	Ndumo Game Reserve"Environmental Education Centre"	South Africa	Animalia	Arthropoda	Insecta	Mantodea	Mantoidea	Latreille, 1802	Deroplatyidae	Westwood, 1889	Popinae	Brunner de Wattenwyl, 1893	Popini	Brunner de Wattenwyl, 1893					Danuria	Stål, 1856	sp.			Danuria sp.	Stål, 1856	C.J.Lundin	1952	Unspesified	Durban Natural Science Museum, Durban	Undefined	DNSM	N/A	N/A
1271	185	N/A	Non-Type	Ndumo Game Reserve"Environmental Education Centre"	South Africa	Animalia	Arthropoda	Insecta	Mantodea	Mantoidea	Latreille, 1802	Deroplatyidae	Westwood, 1889	Popinae	Brunner de Wattenwyl, 1893	Popini	Brunner de Wattenwyl, 1893					Danuria	Stål, 1856	sp.			Danuria sp.	Stål, 1856	P.A. Clancey	1952	Unspesified	Durban Natural Science Museum, Durban	Undefined	DNSM	N/A	N/A
1278	5572	N/A	Non-Type	Ndumo Game Reserve	South Africa	Animalia	Arthropoda	Insecta	Mantodea	Mantoidea	Latreille, 1802	Deroplatyidae	Westwood, 1889	Popinae	Brunner de Wattenwyl, 1893	Popini	Brunner de Wattenwyl, 1893					Danuria	Stål, 1856	sp.			Danuria sp.	Stål, 1856	Kirk-Spriggs, Haddad & Swart	2009	N. Moulin 2018	National Museum, Bloemfontein	Undefined	NMB	N/A	N/A
1288	5219	N/A	Non-Type	Thomas Baines Nature Reserve	South Africa	Animalia	Arthropoda	Insecta	Mantodea	Mantoidea	Latreille, 1802	Deroplatyidae	Westwood, 1889	Popinae	Brunner de Wattenwyl, 1893	Popini	Brunner de Wattenwyl, 1893					Danuria	Stål, 1856	sp.			Danuria sp.	Stål, 1856	K.B Trautman	2003	Unspesified	Student Collection, Rhodes University, Grahamstown	Undefined	RU		N/A
1289	5424	N/A	Non-Type	Bela-Bela	South Africa	Animalia	Arthropoda	Insecta	Mantodea	Mantoidea	Latreille, 1802	Deroplatyidae	Westwood, 1889	Popinae	Brunner de Wattenwyl, 1893	Popini	Brunner de Wattenwyl, 1893					Danuria	Stål, 1856	sp.			Danuria sp.	Stål, 1856	J. Balmer	2015	Unspesified	Student Collection, Rhodes University, Grahamstown	Undefined	RU		N/A
1290	5369	N/A	Non-Type	Grahamstown	South Africa	Animalia	Arthropoda	Insecta	Mantodea	Mantoidea	Latreille, 1802	Deroplatyidae	Westwood, 1889	Popinae	Brunner de Wattenwyl, 1893	Popini	Brunner de Wattenwyl, 1893					Danuria	Stål, 1856	sp.			Danuria sp.	Stål, 1856	C. Rennie	2017	Unspesified	Student Collection, Rhodes University, Grahamstown	Undefined	RU		N/A
1296	6133	N/A	Non-Type	Pinetown	South Africa	Animalia	Arthropoda	Insecta	Mantodea	Mantoidea	Latreille, 1802	Deroplatyidae	Westwood, 1889	Popinae	Brunner de Wattenwyl, 1893	Popini	Brunner de Wattenwyl, 1893			(Danuria)	Stål, 1856	Danuria	Stål, 1856	thunbergi			Danuria thunbergi	Stål, 1856	Leigh	1908	Department Guy Anstruther Knox Marshall	Ditsong National Museum of Natural History, Pretoria	Undefined	DNMNH	N/A	N/A
1300	6130	N/A	Non-Type	Baberton	South Africa	Animalia	Arthropoda	Insecta	Mantodea	Mantoidea	Latreille, 1802	Deroplatyidae	Westwood, 1889	Popinae	Brunner de Wattenwyl, 1893	Popini	Brunner de Wattenwyl, 1893			(Danuria)	Stål, 1856	Danuria	Stål, 1856	thunbergi			Danuria thunbergi	Stål, 1856	Mrs. Williams	Undefined	Department Guy Anstruther Knox Marshall	Ditsong National Museum of Natural History, Pretoria	Undefined	DNMNH	N/A	N/A
1312	6135	N/A	Non-Type	Tshakuma	South Africa	Animalia	Arthropoda	Insecta	Mantodea	Mantoidea	Latreille, 1802	Deroplatyidae	Westwood, 1889	Popinae	Brunner de Wattenwyl, 1893	Popini	Brunner de Wattenwyl, 1893			(Danuria)	Stål, 1856	Danuria	Stål, 1856	thunbergi			Danuria thunbergi	Stål, 1856	G. van Son	1931	Department Kaltenbach 1992	Ditsong National Museum of Natural History, Pretoria	Undefined	DNMNH	N/A	N/A
1313	6131	N/A	Non-Type	Zoutpan	South Africa	Animalia	Arthropoda	Insecta	Mantodea	Mantoidea	Latreille, 1802	Deroplatyidae	Westwood, 1889	Popinae	Brunner de Wattenwyl, 1893	Popini	Brunner de Wattenwyl, 1893			(Danuria)	Stål, 1856	Danuria	Stål, 1856	thunbergi			Danuria thunbergi	Stål, 1856	G. van Son	1932	Department Kaltenbach 1992	Ditsong National Museum of Natural History, Pretoria	Undefined	DNMNH	N/A	N/A
1314	6146	N/A	Non-Type	Zoutpan	South Africa	Animalia	Arthropoda	Insecta	Mantodea	Mantoidea	Latreille, 1802	Deroplatyidae	Westwood, 1889	Popinae	Brunner de Wattenwyl, 1893	Popini	Brunner de Wattenwyl, 1893			(Danuria)	Stål, 1856	Danuria	Stål, 1856	thunbergi			Danuria thunbergi	Stål, 1856	G. van Son	1932	Department Kaltenbach 1992	Ditsong National Museum of Natural History, Pretoria	Undefined	DNMNH	N/A	N/A
1315	6144	N/A	Non-Type	Elandshoek	South Africa	Animalia	Arthropoda	Insecta	Mantodea	Mantoidea	Latreille, 1802	Deroplatyidae	Westwood, 1889	Popinae	Brunner de Wattenwyl, 1893	Popini	Brunner de Wattenwyl, 1893			(Danuria)	Stål, 1856	Danuria	Stål, 1856	thunbergi			Danuria thunbergi	Stål, 1856	Undefined	1946	Department Kaltenbach 1992	Ditsong National Museum of Natural History, Pretoria	Undefined	DNMNH	N/A	N/A
1316	6126	N/A	Non-Type	Fountains Pretoria	South Africa	Animalia	Arthropoda	Insecta	Mantodea	Mantoidea	Latreille, 1802	Deroplatyidae	Westwood, 1889	Popinae	Brunner de Wattenwyl, 1893	Popini	Brunner de Wattenwyl, 1893			(Danuria)	Stål, 1856	Danuria	Stål, 1856	thunbergi			Danuria thunbergi	Stål, 1856	L. pener	1949	Department Kaltenbach 1992	Ditsong National Museum of Natural History, Pretoria	Undefined	DNMNH	N/A	N/A
1317	6131	N/A	Non-Type	Skukuza	South Africa	Animalia	Arthropoda	Insecta	Mantodea	Mantoidea	Latreille, 1802	Deroplatyidae	Westwood, 1889	Popinae	Brunner de Wattenwyl, 1893	Popini	Brunner de Wattenwyl, 1893			(Danuria)	Stål, 1856	Danuria	Stål, 1856	thunbergi			Danuria thunbergi	Stål, 1856	O.P.M Projasky	1959	Department Kaltenbach 1992	Ditsong National Museum of Natural History, Pretoria	Undefined	DNMNH	N/A	N/A
1318	6145	N/A	Non-Type	Skukuza	South Africa	Animalia	Arthropoda	Insecta	Mantodea	Mantoidea	Latreille, 1802	Deroplatyidae	Westwood, 1889	Popinae	Brunner de Wattenwyl, 1893	Popini	Brunner de Wattenwyl, 1893			(Danuria)	Stål, 1856	Danuria	Stål, 1856	thunbergi			Danuria thunbergi	Stål, 1856	O.P.M Projasky	1959	Department Kaltenbach 1992	Ditsong National Museum of Natural History, Pretoria	Undefined	DNMNH	N/A	N/A
1319	6138	N/A	Non-Type	Nyandu Bush	South Africa	Animalia	Arthropoda	Insecta	Mantodea	Mantoidea	Latreille, 1802	Deroplatyidae	Westwood, 1889	Popinae	Brunner de Wattenwyl, 1893	Popini	Brunner de Wattenwyl, 1893			(Danuria)	Stål, 1856	Danuria	Stål, 1856	thunbergi			Danuria thunbergi	Stål, 1856	Vari & Rorke	1961	Department Kaltenbach 1992	Ditsong National Museum of Natural History, Pretoria	Undefined	DNMNH	N/A	N/A
1320	6147	N/A	Non-Type	Shingwedzi	South Africa	Animalia	Arthropoda	Insecta	Mantodea	Mantoidea	Latreille, 1802	Deroplatyidae	Westwood, 1889	Popinae	Brunner de Wattenwyl, 1893	Popini	Brunner de Wattenwyl, 1893			(Danuria)	Stål, 1856	Danuria	Stål, 1856	thunbergi			Danuria thunbergi	Stål, 1856	Vari & Rorke	1961	Department Kaltenbach 1992	Ditsong National Museum of Natural History, Pretoria	Undefined	DNMNH	N/A	N/A
1323	6136	N/A	Non-Type	Ngodwana	South Africa	Animalia	Arthropoda	Insecta	Mantodea	Mantoidea	Latreille, 1802	Deroplatyidae	Westwood, 1889	Popinae	Brunner de Wattenwyl, 1893	Popini	Brunner de Wattenwyl, 1893			(Danuria)	Stål, 1856	Danuria	Stål, 1856	thunbergi			Danuria thunbergi	Stål, 1856	R. Jones	1970	Department Kaltenbach 1992	Ditsong National Museum of Natural History, Pretoria	Undefined	DNMNH	N/A	N/A
1324	6139	N/A	Non-Type	Letaba Camp	South Africa	Animalia	Arthropoda	Insecta	Mantodea	Mantoidea	Latreille, 1802	Deroplatyidae	Westwood, 1889	Popinae	Brunner de Wattenwyl, 1893	Popini	Brunner de Wattenwyl, 1893			(Danuria)	Stål, 1856	Danuria	Stål, 1856	thunbergi			Danuria thunbergi	Stål, 1856	J. van Reenen	1973	Department Kaltenbach 1992	Ditsong National Museum of Natural History, Pretoria	Undefined	DNMNH	N/A	N/A
1325	6140	N/A	Non-Type	Punda Maria	South Africa	Animalia	Arthropoda	Insecta	Mantodea	Mantoidea	Latreille, 1802	Deroplatyidae	Westwood, 1889	Popinae	Brunner de Wattenwyl, 1893	Popini	Brunner de Wattenwyl, 1893			(Danuria)	Stål, 1856	Danuria	Stål, 1856	thunbergi			Danuria thunbergi	Stål, 1856	J. van Reenen	1973	Department Kaltenbach 1992	Ditsong National Museum of Natural History, Pretoria	Undefined	DNMNH	N/A	N/A
1326	6141	N/A	Non-Type	Punda Maria	South Africa	Animalia	Arthropoda	Insecta	Mantodea	Mantoidea	Latreille, 1802	Deroplatyidae	Westwood, 1889	Popinae	Brunner de Wattenwyl, 1893	Popini	Brunner de Wattenwyl, 1893			(Danuria)	Stål, 1856	Danuria	Stål, 1856	thunbergi			Danuria thunbergi	Stål, 1856	J. van Reenen	1973	Department Kaltenbach 1992	Ditsong National Museum of Natural History, Pretoria	Undefined	DNMNH	N/A	N/A
1327	6128	N/A	Non-Type	Ellisras	South Africa	Animalia	Arthropoda	Insecta	Mantodea	Mantoidea	Latreille, 1802	Deroplatyidae	Westwood, 1889	Popinae	Brunner de Wattenwyl, 1893	Popini	Brunner de Wattenwyl, 1893			(Danuria)	Stål, 1856	Danuria	Stål, 1856	thunbergi			Danuria thunbergi	Stål, 1856	R. Falc	1977	Department Kaltenbach 1992	Ditsong National Museum of Natural History, Pretoria	Undefined	DNMNH	N/A	N/A
1328	6129	N/A	Non-Type	Ntambanana	South Africa	Animalia	Arthropoda	Insecta	Mantodea	Mantoidea	Latreille, 1802	Deroplatyidae	Westwood, 1889	Popinae	Brunner de Wattenwyl, 1893	Popini	Brunner de Wattenwyl, 1893			(Danuria)	Stål, 1856	Danuria	Stål, 1856	thunbergi			Danuria thunbergi	Stål, 1856	G.A.H Bedford	1922	Department Rehn 1926	Ditsong National Museum of Natural History, Pretoria	Undefined	DNMNH	N/A	N/A
1329	6143	N/A	Non-Type	Ntambanana	South Africa	Animalia	Arthropoda	Insecta	Mantodea	Mantoidea	Latreille, 1802	Deroplatyidae	Westwood, 1889	Popinae	Brunner de Wattenwyl, 1893	Popini	Brunner de Wattenwyl, 1893			(Danuria)	Stål, 1856	Danuria	Stål, 1856	thunbergi			Danuria thunbergi	Stål, 1856	G.A.H Bedford	1922	Department Rehn 1926	Ditsong National Museum of Natural History, Pretoria	Undefined	DNMNH	N/A	N/A
1301	4340	N/A	Non-Type	D'urban	South Africa	Animalia	Arthropoda	Insecta	Mantodea	Mantoidea	Latreille, 1802	Deroplatyidae	Westwood, 1889	Popinae	Brunner de Wattenwyl, 1893	Popini	Brunner de Wattenwyl, 1893			(Danuria)	Stål, 1856	Danuria	Stål, 1856	thunbergi			Danuria thunbergi	Stål, 1856	Ackerman, Miss	1902	Department Albert John Hesse	Iziko South African Museum, Cape Town	Undefined	IZIKO	N/A	N/A
1305	4347	N/A	Non-Type	Kaapmuiden	South Africa	Animalia	Arthropoda	Insecta	Mantodea	Mantoidea	Latreille, 1802	Deroplatyidae	Westwood, 1889	Popinae	Brunner de Wattenwyl, 1893	Popini	Brunner de Wattenwyl, 1893			(Danuria)	Stål, 1856	Danuria	Stål, 1856	thunbergi			Danuria thunbergi	Stål, 1856	Tucker, R.W.	1918	Department Albert John Hesse	Iziko South African Museum, Cape Town	Undefined	IZIKO	N/A	N/A
1308	4347	N/A	Non-Type	Kranz Kloof	South Africa	Animalia	Arthropoda	Insecta	Mantodea	Mantoidea	Latreille, 1802	Deroplatyidae	Westwood, 1889	Popinae	Brunner de Wattenwyl, 1893	Popini	Brunner de Wattenwyl, 1893			(Danuria)	Stål, 1856	Danuria	Stål, 1856	thunbergi			Danuria thunbergi	Stål, 1856	Marley	2016	Department Albert John Hesse	Iziko South African Museum, Cape Town	Undefined	IZIKO	N/A	N/A
1309	4346	N/A	Non-Type	D'urban	South Africa	Animalia	Arthropoda	Insecta	Mantodea	Mantoidea	Latreille, 1802	Deroplatyidae	Westwood, 1889	Popinae	Brunner de Wattenwyl, 1893	Popini	Brunner de Wattenwyl, 1893			(Danuria)	Stål, 1856	Danuria	Stål, 1856	thunbergi			Danuria thunbergi	Stål, 1856	Bowker, J.H.	-	Department Albert John Hesse	Iziko South African Museum, Cape Town	Undefined	IZIKO	N/A	N/A
1311	4343	N/A	Non-Type	Pietermaritzburg	South Africa	Animalia	Arthropoda	Insecta	Mantodea	Mantoidea	Latreille, 1802	Deroplatyidae	Westwood, 1889	Popinae	Brunner de Wattenwyl, 1893	Popini	Brunner de Wattenwyl, 1893			(Danuria)	Stål, 1856	Danuria	Stål, 1856	thunbergi			Danuria thunbergi	Stål, 1856	Peringuey (L.P.), L., Louis	-	Department Albert John Hesse	Iziko South African Museum, Cape Town	Undefined	IZIKO	N/A	N/A
1331	3247	N/A	Non-Type	Pietermaritzburg	South Africa	Animalia	Arthropoda	Insecta	Mantodea	Mantoidea	Latreille, 1802	Deroplatyidae	Westwood, 1889	Popinae	Brunner de Wattenwyl, 1893	Popini	Brunner de Wattenwyl, 1893			(Danuria)	Stål, 1856	Danuria	Stål, 1856	thunbergi			Danuria thunbergi	Stål, 1856	E. Warren	1903	Department Uravov	KwaZulu-Natal Museum, Pietermaritzburg	Undefined	NMSA	N/A	N/A
1332	2974	N/A	Non-Type	Winkelspruit	South Africa	Animalia	Arthropoda	Insecta	Mantodea	Mantoidea	Latreille, 1802	Deroplatyidae	Westwood, 1889	Popinae	Brunner de Wattenwyl, 1893	Popini	Brunner de Wattenwyl, 1893			(Danuria)	Stål, 1856	Danuria	Stål, 1856	thunbergi			Danuria thunbergi	Stål, 1856	C. Akerman	1916	Department Uravov	KwaZulu-Natal Museum, Pietermaritzburg	Undefined	NMSA	N/A	N/A
1333	3278	N/A	Non-Type	Winkelspruit	South Africa	Animalia	Arthropoda	Insecta	Mantodea	Mantoidea	Latreille, 1802	Deroplatyidae	Westwood, 1889	Popinae	Brunner de Wattenwyl, 1893	Popini	Brunner de Wattenwyl, 1893			(Danuria)	Stål, 1856	Danuria	Stål, 1856	thunbergi			Danuria thunbergi	Stål, 1856	C.Akerman	1916	Department Uravov	KwaZulu-Natal Museum, Pietermaritzburg	Undefined	NMSA	N/A	N/A
	NRM-MANT0003270	1146475759	Non-Type	Transvaal	South Africa	Animalia	Arthropoda	Insecta	Mantodea	Mantoidea	Latreille, 1802	Deroplatyidae	Westwood, 1889	Popinae	Brunner de Wattenwyl, 1893	Popini	Brunner de Wattenwyl, 1893			(Danuria)	Stål, 1856	Danuria	Stål, 1856	thunbergi			Danuria thunbergi	Stål, 1856	Undefined	Undefined	Undefined	Swedish Museum of Natural History (NRM)	Female	NRM	https://www.gbif.org/occurrence/1146475759	N/A
	NRM-MANT0003265	1146475813	Holotype	Caffraria [Eastern Cape]	South Africa	Animalia	Arthropoda	Insecta	Mantodea	Mantoidea	Latreille, 1802	Deroplatyidae	Westwood, 1889	Popinae	Brunner de Wattenwyl, 1893	Popini	Brunner de Wattenwyl, 1893			(Danuria)	Stål, 1856	Danuria	Stål, 1856	thunbergi			Danuria thunbergi	Stål, 1856	Undefined	Undefined	Undefined	Swedish Museum of Natural History (NRM)	Female	NRM	https://www.gbif.org/occurrence/1146475813	N/A
	NRM-MANT0003266	1146475836	Non-Type	Zoutpansberg [800 m], Transvaal	South Africa	Animalia	Arthropoda	Insecta	Mantodea	Mantoidea	Latreille, 1802	Deroplatyidae	Westwood, 1889	Popinae	Brunner de Wattenwyl, 1893	Popini	Brunner de Wattenwyl, 1893			(Danuria)	Stål, 1856	Danuria	Stål, 1856	thunbergi			Danuria thunbergi	Stål, 1856	Undefined	Undefined	Undefined	Swedish Museum of Natural History (NRM)	Male	NRM	https://www.gbif.org/occurrence/1146475836	N/A
	SMNK-MANT 02186	N/A	Non-Type	South Africa	South Africa	Animalia	Arthropoda	Insecta	Mantodea	Mantoidea	Latreille, 1802	Deroplatyidae	Westwood, 1889	Popinae	Brunner de Wattenwyl, 1893	Popini	Brunner de Wattenwyl, 1893			(Danuria)	Stål, 1856	Danuria	Stål, 1856	thunbergi			Danuria thunbergi	Stål, 1856	Undefined	Undefined	Ehrmann, R.	Staatliches Museum für Naturkunde Karlsruhe, Germany	Female	SMNK	N/A	N/A
	SMNK-MANT 02201	N/A	Non-Type	South Africa	South Africa	Animalia	Arthropoda	Insecta	Mantodea	Mantoidea	Latreille, 1802	Deroplatyidae	Westwood, 1889	Popinae	Brunner de Wattenwyl, 1893	Popini	Brunner de Wattenwyl, 1893			(Danuria)	Stål, 1856	Danuria	Stål, 1856	thunbergi			Danuria thunbergi	Stål, 1856	Undefined	Undefined	Ehrmann, R.	Staatliches Museum für Naturkunde Karlsruhe, Germany	Unspesified	SMNK	N/A	N/A
	SMNK-MANT 02203	N/A	Non-Type	South Africa	South Africa	Animalia	Arthropoda	Insecta	Mantodea	Mantoidea	Latreille, 1802	Deroplatyidae	Westwood, 1889	Popinae	Brunner de Wattenwyl, 1893	Popini	Brunner de Wattenwyl, 1893			(Danuria)	Stål, 1856	Danuria	Stål, 1856	thunbergi			Danuria thunbergi	Stål, 1856	Undefined	Undefined	Ehrmann, R.	Staatliches Museum für Naturkunde Karlsruhe, Germany	Unspesified	SMNK	N/A	N/A
	SMNK-MANT 02181	N/A	Non-Type	Waterberg Thabazimbi	South Africa	Animalia	Arthropoda	Insecta	Mantodea	Mantoidea	Latreille, 1802	Deroplatyidae	Westwood, 1889	Popinae	Brunner de Wattenwyl, 1893	Popini	Brunner de Wattenwyl, 1893			(Danuria)	Stål, 1856	Danuria	Stål, 1856	thunbergi			Danuria thunbergi	Stål, 1856	Undefined	16.1.1999	Ehrmann, R. & Roy	Staatliches Museum für Naturkunde Karlsruhe, Germany	Male	SMNK	N/A	N/A
	SMNK-MANT 02182	N/A	Non-Type	Porgola	South Africa	Animalia	Arthropoda	Insecta	Mantodea	Mantoidea	Latreille, 1802	Deroplatyidae	Westwood, 1889	Popinae	Brunner de Wattenwyl, 1893	Popini	Brunner de Wattenwyl, 1893			(Danuria)	Stål, 1856	Danuria	Stål, 1856	thunbergi			Danuria thunbergi	Stål, 1856	Undefined	12.1986	Ehrmann, R. & Roy	Staatliches Museum für Naturkunde Karlsruhe, Germany	Male	SMNK	N/A	N/A
	SMNK-MANT 02183	N/A	Non-Type	Tzaheen	South Africa	Animalia	Arthropoda	Insecta	Mantodea	Mantoidea	Latreille, 1802	Deroplatyidae	Westwood, 1889	Popinae	Brunner de Wattenwyl, 1893	Popini	Brunner de Wattenwyl, 1893			(Danuria)	Stål, 1856	Danuria	Stål, 1856	thunbergi			Danuria thunbergi	Stål, 1856	Undefined	12.1986	Ehrmann, R. & Roy	Staatliches Museum für Naturkunde Karlsruhe, Germany	Male	SMNK	N/A	N/A
	SMNK-MANT 02184	N/A	Non-Type	Natal Venda	South Africa	Animalia	Arthropoda	Insecta	Mantodea	Mantoidea	Latreille, 1802	Deroplatyidae	Westwood, 1889	Popinae	Brunner de Wattenwyl, 1893	Popini	Brunner de Wattenwyl, 1893			(Danuria)	Stål, 1856	Danuria	Stål, 1856	thunbergi			Danuria thunbergi	Stål, 1856	Undefined	12.1986	Ehrmann, R. & Roy	Staatliches Museum für Naturkunde Karlsruhe, Germany	Male	SMNK	N/A	N/A
	SMNK-MANT 02185	N/A	Non-Type	Mpumalanga	South Africa	Animalia	Arthropoda	Insecta	Mantodea	Mantoidea	Latreille, 1802	Deroplatyidae	Westwood, 1889	Popinae	Brunner de Wattenwyl, 1893	Popini	Brunner de Wattenwyl, 1893			(Danuria)	Stål, 1856	Danuria	Stål, 1856	thunbergi			Danuria thunbergi	Stål, 1856	Undefined	23.11.2002	Ehrmann, R. & Roy	Staatliches Museum für Naturkunde Karlsruhe, Germany	Male	SMNK	N/A	N/A
	SMNK-MANT 02192	N/A	Non-Type	Kempton Park	South Africa	Animalia	Arthropoda	Insecta	Mantodea	Mantoidea	Latreille, 1802	Deroplatyidae	Westwood, 1889	Popinae	Brunner de Wattenwyl, 1893	Popini	Brunner de Wattenwyl, 1893			(Danuria)	Stål, 1856	Danuria	Stål, 1856	thunbergi			Danuria thunbergi	Stål, 1856	Undefined	6.1991	Ehrmann, R. & Roy	Staatliches Museum für Naturkunde Karlsruhe, Germany	Male	SMNK	N/A	N/A
	SMNK-MANT 02200	N/A	Non-Type	Natal Durban	South Africa	Animalia	Arthropoda	Insecta	Mantodea	Mantoidea	Latreille, 1802	Deroplatyidae	Westwood, 1889	Popinae	Brunner de Wattenwyl, 1893	Popini	Brunner de Wattenwyl, 1893			(Danuria)	Stål, 1856	Danuria	Stål, 1856	thunbergi			Danuria thunbergi	Stål, 1856	Undefined	11.1992	Ehrmann, R. & Roy	Staatliches Museum für Naturkunde Karlsruhe, Germany	Unspesified	SMNK	N/A	N/A
	SMNK-MANT 02202	N/A	Non-Type	Natal Venda	South Africa	Animalia	Arthropoda	Insecta	Mantodea	Mantoidea	Latreille, 1802	Deroplatyidae	Westwood, 1889	Popinae	Brunner de Wattenwyl, 1893	Popini	Brunner de Wattenwyl, 1893			(Danuria)	Stål, 1856	Danuria	Stål, 1856	thunbergi			Danuria thunbergi	Stål, 1856	Undefined	1.1988	Ehrmann, R. & Roy	Staatliches Museum für Naturkunde Karlsruhe, Germany	Unspesified	SMNK	N/A	N/A
1334	7547	N/A	Non-Type	Skukuza	South Africa	Animalia	Arthropoda	Insecta	Mantodea	Chroicopteroidea	Giglio-Tos, 1915	Chroicopteridae	Giglio-Tos, 1915	Chroicopterinae	Giglio-Tos, 1915	Chroicopterini	Giglio-Tos, 1915	Dystactina	Giglio-Tos, 1915			Dystacta	Saussure, 1871	alticeps			Dystacta alticeps	(Schaum, 1852)	I.C Sharf	1978	Department Kaltenbach 1984	Agricultural Research Council Roodeplaat, Pretoria	Undefined	ARC	N/A	N/A
1349	7568	N/A	Non-Type	Petronella	South Africa	Animalia	Arthropoda	Insecta	Mantodea	Chroicopteroidea	Giglio-Tos, 1915	Chroicopteridae	Giglio-Tos, 1915	Chroicopterinae	Giglio-Tos, 1915	Chroicopterini	Giglio-Tos, 1915	Dystactina	Giglio-Tos, 1915			Dystacta	Saussure, 1871	alticeps			Dystacta alticeps	(Schaum, 1852)	K. J Ranguage	1959	N. Moulin 2018	Agricultural Research Council Roodeplaat, Pretoria	Undefined	ARC	N/A	N/A
1350	2296	N/A	Non-Type	Elandshoek	South Africa	Animalia	Arthropoda	Insecta	Mantodea	Chroicopteroidea	Giglio-Tos, 1915	Chroicopteridae	Giglio-Tos, 1915	Chroicopterinae	Giglio-Tos, 1915	Chroicopterini	Giglio-Tos, 1915	Dystactina	Giglio-Tos, 1915			Dystacta	Saussure, 1871	alticeps			Dystacta alticeps	(Schaum, 1852)	A.L Garner	1960	N. Moulin 2018	Agricultural Research Council Roodeplaat, Pretoria	Undefined	ARC	N/A	N/A
1351	7569	N/A	Non-Type	Brits	South Africa	Animalia	Arthropoda	Insecta	Mantodea	Chroicopteroidea	Giglio-Tos, 1915	Chroicopteridae	Giglio-Tos, 1915	Chroicopterinae	Giglio-Tos, 1915	Chroicopterini	Giglio-Tos, 1915	Dystactina	Giglio-Tos, 1915			Dystacta	Saussure, 1871	alticeps			Dystacta alticeps	(Schaum, 1852)	A. Jacobs	1987	N. Moulin 2018	Agricultural Research Council Roodeplaat, Pretoria	Undefined	ARC	N/A	N/A
1352	7566	N/A	Non-Type	Warmbaths	South Africa	Animalia	Arthropoda	Insecta	Mantodea	Chroicopteroidea	Giglio-Tos, 1915	Chroicopteridae	Giglio-Tos, 1915	Chroicopterinae	Giglio-Tos, 1915	Chroicopterini	Giglio-Tos, 1915	Dystactina	Giglio-Tos, 1915			Dystacta	Saussure, 1871	alticeps			Dystacta alticeps	(Schaum, 1852)	A.J van Rensburg	1987	N. Moulin 2018	Agricultural Research Council Roodeplaat, Pretoria	Undefined	ARC	N/A	N/A
1353	7545	N/A	Non-Type	Wakkerstroom	South Africa	Animalia	Arthropoda	Insecta	Mantodea	Chroicopteroidea	Giglio-Tos, 1915	Chroicopteridae	Giglio-Tos, 1915	Chroicopterinae	Giglio-Tos, 1915	Chroicopterini	Giglio-Tos, 1915	Dystactina	Giglio-Tos, 1915			Dystacta	Saussure, 1871	alticeps			Dystacta alticeps	(Schaum, 1852)	B. Van Rensburg	1987	N. Moulin 2018	Agricultural Research Council Roodeplaat, Pretoria	Undefined	ARC	N/A	N/A
1354	7564	N/A	Non-Type	Rust de Winter	South Africa	Animalia	Arthropoda	Insecta	Mantodea	Chroicopteroidea	Giglio-Tos, 1915	Chroicopteridae	Giglio-Tos, 1915	Chroicopterinae	Giglio-Tos, 1915	Chroicopterini	Giglio-Tos, 1915	Dystactina	Giglio-Tos, 1915			Dystacta	Saussure, 1871	alticeps			Dystacta alticeps	(Schaum, 1852)	J. Myburg	1987	N. Moulin 2018	Agricultural Research Council Roodeplaat, Pretoria	Undefined	ARC	N/A	N/A
1355	7551	N/A	Non-Type	Polokwane	South Africa	Animalia	Arthropoda	Insecta	Mantodea	Chroicopteroidea	Giglio-Tos, 1915	Chroicopteridae	Giglio-Tos, 1915	Chroicopterinae	Giglio-Tos, 1915	Chroicopterini	Giglio-Tos, 1915	Dystactina	Giglio-Tos, 1915			Dystacta	Saussure, 1871	alticeps			Dystacta alticeps	(Schaum, 1852)	M. Erasmus	1987	N. Moulin 2018	Agricultural Research Council Roodeplaat, Pretoria	Undefined	ARC	N/A	N/A
1356	7588	N/A	Non-Type	Skurweberg	South Africa	Animalia	Arthropoda	Insecta	Mantodea	Chroicopteroidea	Giglio-Tos, 1915	Chroicopteridae	Giglio-Tos, 1915	Chroicopterinae	Giglio-Tos, 1915	Chroicopterini	Giglio-Tos, 1915	Dystactina	Giglio-Tos, 1915			Dystacta	Saussure, 1871	alticeps			Dystacta alticeps	(Schaum, 1852)	L. Niemand	1995	N. Moulin 2018	Agricultural Research Council Roodeplaat, Pretoria	Undefined	ARC	N/A	N/A
1357	7580	N/A	Non-Type	Ellisras	South Africa	Animalia	Arthropoda	Insecta	Mantodea	Chroicopteroidea	Giglio-Tos, 1915	Chroicopteridae	Giglio-Tos, 1915	Chroicopterinae	Giglio-Tos, 1915	Chroicopterini	Giglio-Tos, 1915	Dystactina	Giglio-Tos, 1915			Dystacta	Saussure, 1871	alticeps			Dystacta alticeps	(Schaum, 1852)	H. Van der Merwe	1996	N. Moulin 2018	Agricultural Research Council Roodeplaat, Pretoria	Undefined	ARC	N/A	N/A
1358	7582	N/A	Non-Type	Thabazimbi	South Africa	Animalia	Arthropoda	Insecta	Mantodea	Chroicopteroidea	Giglio-Tos, 1915	Chroicopteridae	Giglio-Tos, 1915	Chroicopterinae	Giglio-Tos, 1915	Chroicopterini	Giglio-Tos, 1915	Dystactina	Giglio-Tos, 1915			Dystacta	Saussure, 1871	alticeps			Dystacta alticeps	(Schaum, 1852)	M. Hartman	1996	N. Moulin 2018	Agricultural Research Council Roodeplaat, Pretoria	Undefined	ARC	N/A	N/A
1359	7585	N/A	Non-Type	Bronkhorspruit	South Africa	Animalia	Arthropoda	Insecta	Mantodea	Chroicopteroidea	Giglio-Tos, 1915	Chroicopteridae	Giglio-Tos, 1915	Chroicopterinae	Giglio-Tos, 1915	Chroicopterini	Giglio-Tos, 1915	Dystactina	Giglio-Tos, 1915			Dystacta	Saussure, 1871	alticeps			Dystacta alticeps	(Schaum, 1852)	M. Herbst	1996	N. Moulin 2018	Agricultural Research Council Roodeplaat, Pretoria	Undefined	ARC	N/A	N/A
1360	7583	N/A	Non-Type	Pilansberge	South Africa	Animalia	Arthropoda	Insecta	Mantodea	Chroicopteroidea	Giglio-Tos, 1915	Chroicopteridae	Giglio-Tos, 1915	Chroicopterinae	Giglio-Tos, 1915	Chroicopterini	Giglio-Tos, 1915	Dystactina	Giglio-Tos, 1915			Dystacta	Saussure, 1871	alticeps			Dystacta alticeps	(Schaum, 1852)	D. Maree	1997	N. Moulin 2018	Agricultural Research Council Roodeplaat, Pretoria	Undefined	ARC	N/A	N/A
1361	7587	N/A	Non-Type	Roodedraay	South Africa	Animalia	Arthropoda	Insecta	Mantodea	Chroicopteroidea	Giglio-Tos, 1915	Chroicopteridae	Giglio-Tos, 1915	Chroicopterinae	Giglio-Tos, 1915	Chroicopterini	Giglio-Tos, 1915	Dystactina	Giglio-Tos, 1915			Dystacta	Saussure, 1871	alticeps			Dystacta alticeps	(Schaum, 1852)	L. Erasmus	1997	N. Moulin 2018	Agricultural Research Council Roodeplaat, Pretoria	Undefined	ARC	N/A	N/A
1362	7387	N/A	Non-Type	Mdala Nature Reserve	South Africa	Animalia	Arthropoda	Insecta	Mantodea	Chroicopteroidea	Giglio-Tos, 1915	Chroicopteridae	Giglio-Tos, 1915	Chroicopterinae	Giglio-Tos, 1915	Chroicopterini	Giglio-Tos, 1915	Dystactina	Giglio-Tos, 1915			Dystacta	Saussure, 1871	alticeps			Dystacta alticeps	(Schaum, 1852)	T.J Grant	1997	N. Moulin 2018	Agricultural Research Council Roodeplaat, Pretoria	Undefined	ARC	N/A	N/A
1363	7530	N/A	Non-Type	Ubundu Lodge	South Africa	Animalia	Arthropoda	Insecta	Mantodea	Chroicopteroidea	Giglio-Tos, 1915	Chroicopteridae	Giglio-Tos, 1915	Chroicopterinae	Giglio-Tos, 1915	Chroicopterini	Giglio-Tos, 1915	Dystactina	Giglio-Tos, 1915			Dystacta	Saussure, 1871	alticeps			Dystacta alticeps	(Schaum, 1852)	A. Raats	1998	N. Moulin 2018	Agricultural Research Council Roodeplaat, Pretoria	Undefined	ARC	N/A	N/A
1364	7553	N/A	Non-Type	Skukuza	South Africa	Animalia	Arthropoda	Insecta	Mantodea	Chroicopteroidea	Giglio-Tos, 1915	Chroicopteridae	Giglio-Tos, 1915	Chroicopterinae	Giglio-Tos, 1915	Chroicopterini	Giglio-Tos, 1915	Dystactina	Giglio-Tos, 1915			Dystacta	Saussure, 1871	alticeps			Dystacta alticeps	(Schaum, 1852)	J.A Maartens	1998	N. Moulin 2018	Agricultural Research Council Roodeplaat, Pretoria	Undefined	ARC	N/A	N/A
1365	7529	N/A	Non-Type	Thabazimbi	South Africa	Animalia	Arthropoda	Insecta	Mantodea	Chroicopteroidea	Giglio-Tos, 1915	Chroicopteridae	Giglio-Tos, 1915	Chroicopterinae	Giglio-Tos, 1915	Chroicopterini	Giglio-Tos, 1915	Dystactina	Giglio-Tos, 1915			Dystacta	Saussure, 1871	alticeps			Dystacta alticeps	(Schaum, 1852)	L. Scheepers	1998	N. Moulin 2018	Agricultural Research Council Roodeplaat, Pretoria	Undefined	ARC	N/A	N/A
1366	7531	N/A	Non-Type	Vaalkop Dam	South Africa	Animalia	Arthropoda	Insecta	Mantodea	Chroicopteroidea	Giglio-Tos, 1915	Chroicopteridae	Giglio-Tos, 1915	Chroicopterinae	Giglio-Tos, 1915	Chroicopterini	Giglio-Tos, 1915	Dystactina	Giglio-Tos, 1915			Dystacta	Saussure, 1871	alticeps			Dystacta alticeps	(Schaum, 1852)	S. Muirhead	1998	N. Moulin 2018	Agricultural Research Council Roodeplaat, Pretoria	Undefined	ARC	N/A	N/A
1367	7613	N/A	Non-Type	Satara	South Africa	Animalia	Arthropoda	Insecta	Mantodea	Chroicopteroidea	Giglio-Tos, 1915	Chroicopteridae	Giglio-Tos, 1915	Chroicopterinae	Giglio-Tos, 1915	Chroicopterini	Giglio-Tos, 1915	Dystactina	Giglio-Tos, 1915			Dystacta	Saussure, 1871	alticeps			Dystacta alticeps	(Schaum, 1852)	C.A du Toit	2003	N. Moulin 2018	Agricultural Research Council Roodeplaat, Pretoria	Undefined	ARC	N/A	N/A
1368	7832	N/A	Non-Type	Kameel Drift	South Africa	Animalia	Arthropoda	Insecta	Mantodea	Chroicopteroidea	Giglio-Tos, 1915	Chroicopteridae	Giglio-Tos, 1915	Chroicopterinae	Giglio-Tos, 1915	Chroicopterini	Giglio-Tos, 1915	Dystactina	Giglio-Tos, 1915			Dystacta	Saussure, 1871	alticeps			Dystacta alticeps	(Schaum, 1852)	J. Junker	2004	N. Moulin 2018	Agricultural Research Council Roodeplaat, Pretoria	Undefined	ARC	N/A	N/A
1369	7824	N/A	Non-Type	Hlane Reserve	Swaziland	Animalia	Arthropoda	Insecta	Mantodea	Chroicopteroidea	Giglio-Tos, 1915	Chroicopteridae	Giglio-Tos, 1915	Chroicopterinae	Giglio-Tos, 1915	Chroicopterini	Giglio-Tos, 1915	Dystactina	Giglio-Tos, 1915			Dystacta	Saussure, 1871	alticeps			Dystacta alticeps	(Schaum, 1852)	L.P van Jaarsveld	2004	N. Moulin 2018	Agricultural Research Council Roodeplaat, Pretoria	Undefined	ARC	N/A	N/A
1403	7674	N/A	Non-Type	Pietersburg	South Africa	Animalia	Arthropoda	Insecta	Mantodea	Chroicopteroidea	Giglio-Tos, 1915	Chroicopteridae	Giglio-Tos, 1915	Chroicopterinae	Giglio-Tos, 1915	Chroicopterini	Giglio-Tos, 1915	Dystactina	Giglio-Tos, 1915			Dystacta	Saussure, 1871	alticeps			Dystacta alticeps	(Schaum, 1852)	F. Botha	1981	Department Kaltenbach 1984	Agricultural Research Council Roodeplaat, Pretoria	Undefined	ARC	N/A	N/A
1404	7678	N/A	Non-Type	Onderstepoort	South Africa	Animalia	Arthropoda	Insecta	Mantodea	Chroicopteroidea	Giglio-Tos, 1915	Chroicopteridae	Giglio-Tos, 1915	Chroicopterinae	Giglio-Tos, 1915	Chroicopterini	Giglio-Tos, 1915	Dystactina	Giglio-Tos, 1915			Dystacta	Saussure, 1871	alticeps			Dystacta alticeps	(Schaum, 1852)	K. Stamhuis	1981	Department Kaltenbach 1984	Agricultural Research Council Roodeplaat, Pretoria	Undefined	ARC	N/A	N/A
1405	7676	N/A	Non-Type	Lobatsi	South Africa	Animalia	Arthropoda	Insecta	Mantodea	Chroicopteroidea	Giglio-Tos, 1915	Chroicopteridae	Giglio-Tos, 1915	Chroicopterinae	Giglio-Tos, 1915	Chroicopterini	Giglio-Tos, 1915	Dystactina	Giglio-Tos, 1915			Dystacta	Saussure, 1871	alticeps			Dystacta alticeps	(Schaum, 1852)	A. Blatt	1983	Department Kaltenbach 1984	Agricultural Research Council Roodeplaat, Pretoria	Undefined	ARC	N/A	N/A
1406	7677	N/A	Non-Type	Stentor estate	South Africa	Animalia	Arthropoda	Insecta	Mantodea	Chroicopteroidea	Giglio-Tos, 1915	Chroicopteridae	Giglio-Tos, 1915	Chroicopterinae	Giglio-Tos, 1915	Chroicopterini	Giglio-Tos, 1915	Dystactina	Giglio-Tos, 1915			Dystacta	Saussure, 1871	alticeps			Dystacta alticeps	(Schaum, 1852)	D. Hotmon	1983	Department Kaltenbach 1984	Agricultural Research Council Roodeplaat, Pretoria	Undefined	ARC	N/A	N/A
1338	6531	N/A	Non-Type	Nwanedzi	South Africa	Animalia	Arthropoda	Insecta	Mantodea	Chroicopteroidea	Giglio-Tos, 1915	Chroicopteridae	Giglio-Tos, 1915	Chroicopterinae	Giglio-Tos, 1915	Chroicopterini	Giglio-Tos, 1915	Dystactina	Giglio-Tos, 1915			Dystacta	Saussure, 1871	alticeps			Dystacta alticeps	(Schaum, 1852)	Potgieter & Strydom	1969	Unspesified	Ditsong National Museum of Natural History, Pretoria	Undefined	DNMNH	N/A	N/A
1339	6531	N/A	Non-Type	Satara	South Africa	Animalia	Arthropoda	Insecta	Mantodea	Chroicopteroidea	Giglio-Tos, 1915	Chroicopteridae	Giglio-Tos, 1915	Chroicopterinae	Giglio-Tos, 1915	Chroicopterini	Giglio-Tos, 1915	Dystactina	Giglio-Tos, 1915			Dystacta	Saussure, 1871	alticeps			Dystacta alticeps	(Schaum, 1852)	Potgieter & Strydom	1969	Unspesified	Ditsong National Museum of Natural History, Pretoria	Undefined	DNMNH	N/A	N/A
1340	6534	N/A	Non-Type	Satara	South Africa	Animalia	Arthropoda	Insecta	Mantodea	Chroicopteroidea	Giglio-Tos, 1915	Chroicopteridae	Giglio-Tos, 1915	Chroicopterinae	Giglio-Tos, 1915	Chroicopterini	Giglio-Tos, 1915	Dystactina	Giglio-Tos, 1915			Dystacta	Saussure, 1871	alticeps			Dystacta alticeps	(Schaum, 1852)	Potgieter & Strydom	1969	Unspesified	Ditsong National Museum of Natural History, Pretoria	Undefined	DNMNH	N/A	N/A
1342	6535	N/A	Non-Type	Schoemansdal	South Africa	Animalia	Arthropoda	Insecta	Mantodea	Chroicopteroidea	Giglio-Tos, 1915	Chroicopteridae	Giglio-Tos, 1915	Chroicopterinae	Giglio-Tos, 1915	Chroicopterini	Giglio-Tos, 1915	Dystactina	Giglio-Tos, 1915			Dystacta	Saussure, 1871	alticeps			Dystacta alticeps	(Schaum, 1852)	O. Prozesky	1976	Unspesified	Ditsong National Museum of Natural History, Pretoria	Undefined	DNMNH	N/A	N/A
1343	6537	N/A	Non-Type	Elim Hospital	South Africa	Animalia	Arthropoda	Insecta	Mantodea	Chroicopteroidea	Giglio-Tos, 1915	Chroicopteridae	Giglio-Tos, 1915	Chroicopterinae	Giglio-Tos, 1915	Chroicopterini	Giglio-Tos, 1915	Dystactina	Giglio-Tos, 1915			Dystacta	Saussure, 1871	alticeps			Dystacta alticeps	(Schaum, 1852)	Q. Siegrist	1965	Department Rehn 1925	Ditsong National Museum of Natural History, Pretoria	Undefined	DNMNH	N/A	N/A
1374	7382	N/A	Non-Type	Skurweberg	South Africa	Animalia	Arthropoda	Insecta	Mantodea	Chroicopteroidea	Giglio-Tos, 1915	Chroicopteridae	Giglio-Tos, 1915	Chroicopterinae	Giglio-Tos, 1915	Chroicopterini	Giglio-Tos, 1915	Dystactina	Giglio-Tos, 1915			Dystacta	Saussure, 1871	alticeps			Dystacta alticeps	(Schaum, 1852)	L. Niemand	1995	Unspesified	Ditsong National Museum of Natural History, Pretoria	Undefined	DNMNH	N/A	N/A
1375	7381	N/A	Non-Type	Rustenburg	South Africa	Animalia	Arthropoda	Insecta	Mantodea	Chroicopteroidea	Giglio-Tos, 1915	Chroicopteridae	Giglio-Tos, 1915	Chroicopterinae	Giglio-Tos, 1915	Chroicopterini	Giglio-Tos, 1915	Dystactina	Giglio-Tos, 1915			Dystacta	Saussure, 1871	alticeps			Dystacta alticeps	(Schaum, 1852)	K.T Mkansi	1997	Unspesified	Ditsong National Museum of Natural History, Pretoria	Undefined	DNMNH	N/A	N/A
1376	7380	N/A	Non-Type	Pretoria	South Africa	Animalia	Arthropoda	Insecta	Mantodea	Chroicopteroidea	Giglio-Tos, 1915	Chroicopteridae	Giglio-Tos, 1915	Chroicopterinae	Giglio-Tos, 1915	Chroicopterini	Giglio-Tos, 1915	Dystactina	Giglio-Tos, 1915			Dystacta	Saussure, 1871	alticeps			Dystacta alticeps	(Schaum, 1852)	T.L Bird	1998	Unspesified	Ditsong National Museum of Natural History, Pretoria	Undefined	DNMNH	N/A	N/A
1377	6961	N/A	Non-Type	Groblersdal	South Africa	Animalia	Arthropoda	Insecta	Mantodea	Chroicopteroidea	Giglio-Tos, 1915	Chroicopteridae	Giglio-Tos, 1915	Chroicopterinae	Giglio-Tos, 1915	Chroicopterini	Giglio-Tos, 1915	Dystactina	Giglio-Tos, 1915			Dystacta	Saussure, 1871	alticeps			Dystacta alticeps	(Schaum, 1852)	TM Staff	2003	Unspesified	Ditsong National Museum of Natural History, Pretoria	Undefined	DNMNH	N/A	N/A
1378	6924	N/A	Non-Type	Tswalu Kalahari Reserve	South Africa	Animalia	Arthropoda	Insecta	Mantodea	Chroicopteroidea	Giglio-Tos, 1915	Chroicopteridae	Giglio-Tos, 1915	Chroicopterinae	Giglio-Tos, 1915	Chroicopterini	Giglio-Tos, 1915	Dystactina	Giglio-Tos, 1915			Dystacta	Saussure, 1871	alticeps			Dystacta alticeps	(Schaum, 1852)	B. Dombrowsky	2005	Unspesified	Ditsong National Museum of Natural History, Pretoria	Undefined	DNMNH	N/A	N/A
1407	6478	N/A	Non-Type	Louwscreek	South Africa	Animalia	Arthropoda	Insecta	Mantodea	Chroicopteroidea	Giglio-Tos, 1915	Chroicopteridae	Giglio-Tos, 1915	Chroicopterinae	Giglio-Tos, 1915	Chroicopterini	Giglio-Tos, 1915	Dystactina	Giglio-Tos, 1915			Dystacta	Saussure, 1871	alticeps			Dystacta alticeps	(Schaum, 1852)	G. van Dam	1920	Department Max Beier 1952	Ditsong National Museum of Natural History, Pretoria	Undefined	DNMNH	N/A	N/A
1408	6467	N/A	Non-Type	Willowmore	South Africa	Animalia	Arthropoda	Insecta	Mantodea	Chroicopteroidea	Giglio-Tos, 1915	Chroicopteridae	Giglio-Tos, 1915	Chroicopterinae	Giglio-Tos, 1915	Chroicopterini	Giglio-Tos, 1915	Dystactina	Giglio-Tos, 1915			Dystacta	Saussure, 1871	alticeps			Dystacta alticeps	(Schaum, 1852)	Dr. Brauns	1921	Department Max Beier 1952	Ditsong National Museum of Natural History, Pretoria	Undefined	DNMNH	N/A	N/A
1409	6475	N/A	Non-Type	Gravelotte	South Africa	Animalia	Arthropoda	Insecta	Mantodea	Chroicopteroidea	Giglio-Tos, 1915	Chroicopteridae	Giglio-Tos, 1915	Chroicopterinae	Giglio-Tos, 1915	Chroicopterini	Giglio-Tos, 1915	Dystactina	Giglio-Tos, 1915			Dystacta	Saussure, 1871	alticeps			Dystacta alticeps	(Schaum, 1852)	G. van Dam	1924	Department Max Beier 1952	Ditsong National Museum of Natural History, Pretoria	Undefined	DNMNH	N/A	N/A
1410	6470	N/A	Non-Type	Mooketsi	South Africa	Animalia	Arthropoda	Insecta	Mantodea	Chroicopteroidea	Giglio-Tos, 1915	Chroicopteridae	Giglio-Tos, 1915	Chroicopterinae	Giglio-Tos, 1915	Chroicopterini	Giglio-Tos, 1915	Dystactina	Giglio-Tos, 1915			Dystacta	Saussure, 1871	alticeps			Dystacta alticeps	(Schaum, 1852)	G. van Dam	1924	Department Max Beier 1952	Ditsong National Museum of Natural History, Pretoria	Undefined	DNMNH	N/A	N/A
1411	6476	N/A	Non-Type	Mooketsi	South Africa	Animalia	Arthropoda	Insecta	Mantodea	Chroicopteroidea	Giglio-Tos, 1915	Chroicopteridae	Giglio-Tos, 1915	Chroicopterinae	Giglio-Tos, 1915	Chroicopterini	Giglio-Tos, 1915	Dystactina	Giglio-Tos, 1915			Dystacta	Saussure, 1871	alticeps			Dystacta alticeps	(Schaum, 1852)	G. van Dam	1924	Department Max Beier 1952	Ditsong National Museum of Natural History, Pretoria	Undefined	DNMNH	N/A	N/A
1412	6481	N/A	Non-Type	Mooketsi	South Africa	Animalia	Arthropoda	Insecta	Mantodea	Chroicopteroidea	Giglio-Tos, 1915	Chroicopteridae	Giglio-Tos, 1915	Chroicopterinae	Giglio-Tos, 1915	Chroicopterini	Giglio-Tos, 1915	Dystactina	Giglio-Tos, 1915			Dystacta	Saussure, 1871	alticeps			Dystacta alticeps	(Schaum, 1852)	G. van Dam	1924	Department Max Beier 1952	Ditsong National Museum of Natural History, Pretoria	Undefined	DNMNH	N/A	N/A
1414	6466	N/A	Non-Type	Lower Sabie	South Africa	Animalia	Arthropoda	Insecta	Mantodea	Chroicopteroidea	Giglio-Tos, 1915	Chroicopteridae	Giglio-Tos, 1915	Chroicopterinae	Giglio-Tos, 1915	Chroicopterini	Giglio-Tos, 1915	Dystactina	Giglio-Tos, 1915			Dystacta	Saussure, 1871	alticeps			Dystacta alticeps	(Schaum, 1852)	Janse & Vari	1952	Department Max Beier 1952	Ditsong National Museum of Natural History, Pretoria	Undefined	DNMNH	N/A	N/A
1415	6468	N/A	Non-Type	Lower Sabie	South Africa	Animalia	Arthropoda	Insecta	Mantodea	Chroicopteroidea	Giglio-Tos, 1915	Chroicopteridae	Giglio-Tos, 1915	Chroicopterinae	Giglio-Tos, 1915	Chroicopterini	Giglio-Tos, 1915	Dystactina	Giglio-Tos, 1915			Dystacta	Saussure, 1871	alticeps			Dystacta alticeps	(Schaum, 1852)	Janse & Vari	1952	Department Max Beier 1952	Ditsong National Museum of Natural History, Pretoria	Undefined	DNMNH	N/A	N/A
1416	6475	N/A	Non-Type	Baberton	South Africa	Animalia	Arthropoda	Insecta	Mantodea	Chroicopteroidea	Giglio-Tos, 1915	Chroicopteridae	Giglio-Tos, 1915	Chroicopterinae	Giglio-Tos, 1915	Chroicopterini	Giglio-Tos, 1915	Dystactina	Giglio-Tos, 1915			Dystacta	Saussure, 1871	alticeps			Dystacta alticeps	(Schaum, 1852)	de Beer	1902	Department Rehn 1925	Ditsong National Museum of Natural History, Pretoria	Undefined	DNMNH	N/A	N/A
1417	6469	N/A	Non-Type	Warmbath	South Africa	Animalia	Arthropoda	Insecta	Mantodea	Chroicopteroidea	Giglio-Tos, 1915	Chroicopteridae	Giglio-Tos, 1915	Chroicopterinae	Giglio-Tos, 1915	Chroicopterini	Giglio-Tos, 1915	Dystactina	Giglio-Tos, 1915			Dystacta	Saussure, 1871	alticeps			Dystacta alticeps	(Schaum, 1852)	Undefined	1904	Department Rehn 1925	Ditsong National Museum of Natural History, Pretoria	Undefined	DNMNH	N/A	N/A
1418	2941	N/A	Non-Type	Baberton	South Africa	Animalia	Arthropoda	Insecta	Mantodea	Chroicopteroidea	Giglio-Tos, 1915	Chroicopteridae	Giglio-Tos, 1915	Chroicopterinae	Giglio-Tos, 1915	Chroicopterini	Giglio-Tos, 1915	Dystactina	Giglio-Tos, 1915			Dystacta	Saussure, 1871	alticeps			Dystacta alticeps	(Schaum, 1852)	Miss De Beer	1905	Department Rehn 1925	Ditsong National Museum of Natural History, Pretoria	Undefined	DNMNH	N/A	N/A
1419	6469	N/A	Non-Type	Baberton	South Africa	Animalia	Arthropoda	Insecta	Mantodea	Chroicopteroidea	Giglio-Tos, 1915	Chroicopteridae	Giglio-Tos, 1915	Chroicopterinae	Giglio-Tos, 1915	Chroicopterini	Giglio-Tos, 1915	Dystactina	Giglio-Tos, 1915			Dystacta	Saussure, 1871	alticeps			Dystacta alticeps	(Schaum, 1852)	Miss De Beer	1905	Department Rehn 1925	Ditsong National Museum of Natural History, Pretoria	Undefined	DNMNH	N/A	N/A
1420	6477	N/A	Non-Type	Baberton	South Africa	Animalia	Arthropoda	Insecta	Mantodea	Chroicopteroidea	Giglio-Tos, 1915	Chroicopteridae	Giglio-Tos, 1915	Chroicopterinae	Giglio-Tos, 1915	Chroicopterini	Giglio-Tos, 1915	Dystactina	Giglio-Tos, 1915			Dystacta	Saussure, 1871	alticeps			Dystacta alticeps	(Schaum, 1852)	Miss De Beer	1905	Department Rehn 1925	Ditsong National Museum of Natural History, Pretoria	Undefined	DNMNH	N/A	N/A
1421	6480	N/A	Non-Type	Baberton	South Africa	Animalia	Arthropoda	Insecta	Mantodea	Chroicopteroidea	Giglio-Tos, 1915	Chroicopteridae	Giglio-Tos, 1915	Chroicopterinae	Giglio-Tos, 1915	Chroicopterini	Giglio-Tos, 1915	Dystactina	Giglio-Tos, 1915			Dystacta	Saussure, 1871	alticeps			Dystacta alticeps	(Schaum, 1852)	Miss De Beer	1905	Department Rehn 1925	Ditsong National Museum of Natural History, Pretoria	Undefined	DNMNH	N/A	N/A
1422	6472	N/A	Non-Type	Pretoria	South Africa	Animalia	Arthropoda	Insecta	Mantodea	Chroicopteroidea	Giglio-Tos, 1915	Chroicopteridae	Giglio-Tos, 1915	Chroicopterinae	Giglio-Tos, 1915	Chroicopterini	Giglio-Tos, 1915	Dystactina	Giglio-Tos, 1915			Dystacta	Saussure, 1871	alticeps			Dystacta alticeps	(Schaum, 1852)	Dr. Gaugh	1907	Department Rehn 1925	Ditsong National Museum of Natural History, Pretoria	Undefined	DNMNH	N/A	N/A
1423	6473	N/A	Non-Type	Willowmore	South Africa	Animalia	Arthropoda	Insecta	Mantodea	Chroicopteroidea	Giglio-Tos, 1915	Chroicopteridae	Giglio-Tos, 1915	Chroicopterinae	Giglio-Tos, 1915	Chroicopterini	Giglio-Tos, 1915	Dystactina	Giglio-Tos, 1915			Dystacta	Saussure, 1871	alticeps			Dystacta alticeps	(Schaum, 1852)	Dr. Brauns	1914	Department Rehn 1925	Ditsong National Museum of Natural History, Pretoria	Undefined	DNMNH	N/A	N/A
1424	6474	N/A	Non-Type	Gwaliweni	South Africa	Animalia	Arthropoda	Insecta	Mantodea	Chroicopteroidea	Giglio-Tos, 1915	Chroicopteridae	Giglio-Tos, 1915	Chroicopterinae	Giglio-Tos, 1915	Chroicopterini	Giglio-Tos, 1915	Dystactina	Giglio-Tos, 1915			Dystacta	Saussure, 1871	alticeps			Dystacta alticeps	(Schaum, 1852)	G. van Son	1961	Department Roger Roy 1977	Ditsong National Museum of Natural History, Pretoria	Undefined	DNMNH	N/A	N/A
1427	6474	N/A	Non-Type	Elim Hospital	South Africa	Animalia	Arthropoda	Insecta	Mantodea	Chroicopteroidea	Giglio-Tos, 1915	Chroicopteridae	Giglio-Tos, 1915	Chroicopterinae	Giglio-Tos, 1915	Chroicopterini	Giglio-Tos, 1915	Dystactina	Giglio-Tos, 1915			Dystacta	Saussure, 1871	alticeps			Dystacta alticeps	(Schaum, 1852)	R.B Copley	1965	Department Roger Roy 1977	Ditsong National Museum of Natural History, Pretoria	Undefined	DNMNH	N/A	N/A
1400	3787	N/A	Non-Type	Barberton	South Africa	Animalia	Arthropoda	Insecta	Mantodea	Chroicopteroidea	Giglio-Tos, 1915	Chroicopteridae	Giglio-Tos, 1915	Chroicopterinae	Giglio-Tos, 1915	Chroicopterini	Giglio-Tos, 1915	Dystactina	Giglio-Tos, 1915			Dystacta	Saussure, 1871	alticeps			Dystacta alticeps	(Schaum, 1852)	S.A.M. (S.A.Museum)	1958	Department George Arnold	Iziko South African Museum, Cape Town	Undefined	IZIKO	N/A	N/A
1402	3785	N/A	Non-Type	Pietersburg	South Africa	Animalia	Arthropoda	Insecta	Mantodea	Chroicopteroidea	Giglio-Tos, 1915	Chroicopteridae	Giglio-Tos, 1915	Chroicopterinae	Giglio-Tos, 1915	Chroicopterini	Giglio-Tos, 1915	Dystactina	Giglio-Tos, 1915			Dystacta	Saussure, 1871	alticeps			Dystacta alticeps	(Schaum, 1852)	Janse, A.T.J.	-	Department George Arnold	Iziko South African Museum, Cape Town	Undefined	IZIKO	N/A	N/A
1379	3026	N/A	Non-Type	Makatini Sugar Research	South Africa	Animalia	Arthropoda	Insecta	Mantodea	Chroicopteroidea	Giglio-Tos, 1915	Chroicopteridae	Giglio-Tos, 1915	Chroicopterinae	Giglio-Tos, 1915	Chroicopterini	Giglio-Tos, 1915	Dystactina	Giglio-Tos, 1915			Dystacta	Saussure, 1871	alticeps			Dystacta alticeps	(Schaum, 1852)	P. Reavell	1981	Unspesified	KwaZulu-Natal Museum, Pietermaritzburg	Undefined	NMSA	N/A	N/A
1380	3062	N/A	Non-Type	Mseleni Mission	South Africa	Animalia	Arthropoda	Insecta	Mantodea	Chroicopteroidea	Giglio-Tos, 1915	Chroicopteridae	Giglio-Tos, 1915	Chroicopterinae	Giglio-Tos, 1915	Chroicopterini	Giglio-Tos, 1915	Dystactina	Giglio-Tos, 1915			Dystacta	Saussure, 1871	alticeps			Dystacta alticeps	(Schaum, 1852)	P. Atkinson	1982	Unspesified	KwaZulu-Natal Museum, Pietermaritzburg	Undefined	NMSA	N/A	N/A
D1	D1	N/A	Non-Type	Potchefstroom	South Africa	Animalia	Arthropoda	Insecta	Mantodea	Chroicopteroidea	Giglio-Tos, 1915	Chroicopteridae	Giglio-Tos, 1915	Chroicopterinae	Giglio-Tos, 1915	Chroicopterini	Giglio-Tos, 1915	Dystactina	Giglio-Tos, 1915			Dystacta	Saussure, 1871	alticeps			Dystacta alticeps	(Schaum, 1852)	B Greyvenstein	2019	N. Moulin 2018	Personal collection of Johnnie van den Berg	Undefined	PC_JvdB	N/A	N/A
D2	D2	N/A	Non-Type	Vredefort Dome	South Africa	Animalia	Arthropoda	Insecta	Mantodea	Chroicopteroidea	Giglio-Tos, 1915	Chroicopteridae	Giglio-Tos, 1915	Chroicopterinae	Giglio-Tos, 1915	Chroicopterini	Giglio-Tos, 1915	Dystactina	Giglio-Tos, 1915			Dystacta	Saussure, 1871	alticeps			Dystacta alticeps	(Schaum, 1852)	B Greyvenstein	2019	N. Moulin 2018	Personal collection of Johnnie van den Berg	Undefined	PC_JvdB	N/A	N/A
	SMNK-MANT 02336	N/A	Non-Type	Kempton Park	South Africa	Animalia	Arthropoda	Insecta	Mantodea	Chroicopteroidea	Giglio-Tos, 1915	Chroicopteridae	Giglio-Tos, 1915	Chroicopterinae	Giglio-Tos, 1915	Chroicopterini	Giglio-Tos, 1915	Dystactina	Giglio-Tos, 1915			Dystacta	Saussure, 1871	alticeps			Dystacta alticeps	(Schaum, 1852)	Undefined	Undefined	Ehrmann, R.	Staatliches Museum für Naturkunde Karlsruhe, Germany	Male	SMNK	N/A	N/A
	SMNK-MANT 02339	N/A	Non-Type	Krüger Nationalpark	South Africa	Animalia	Arthropoda	Insecta	Mantodea	Chroicopteroidea	Giglio-Tos, 1915	Chroicopteridae	Giglio-Tos, 1915	Chroicopterinae	Giglio-Tos, 1915	Chroicopterini	Giglio-Tos, 1915	Dystactina	Giglio-Tos, 1915			Dystacta	Saussure, 1871	alticeps			Dystacta alticeps	(Schaum, 1852)	Undefined	9.3.1999	Ehrmann, R.	Staatliches Museum für Naturkunde Karlsruhe, Germany	Male	SMNK	N/A	N/A
	SMNK-MANT 02340	N/A	Non-Type	Krüger Nationalpark	South Africa	Animalia	Arthropoda	Insecta	Mantodea	Chroicopteroidea	Giglio-Tos, 1915	Chroicopteridae	Giglio-Tos, 1915	Chroicopterinae	Giglio-Tos, 1915	Chroicopterini	Giglio-Tos, 1915	Dystactina	Giglio-Tos, 1915			Dystacta	Saussure, 1871	alticeps			Dystacta alticeps	(Schaum, 1852)	Undefined	9.3.1999	Ehrmann, R.	Staatliches Museum für Naturkunde Karlsruhe, Germany	Male	SMNK	N/A	N/A
	SMNK-MANT 02341	N/A	Non-Type	Krüger Nationalpark	South Africa	Animalia	Arthropoda	Insecta	Mantodea	Chroicopteroidea	Giglio-Tos, 1915	Chroicopteridae	Giglio-Tos, 1915	Chroicopterinae	Giglio-Tos, 1915	Chroicopterini	Giglio-Tos, 1915	Dystactina	Giglio-Tos, 1915			Dystacta	Saussure, 1871	alticeps			Dystacta alticeps	(Schaum, 1852)	Undefined	9.3.1999	Ehrmann, R.	Staatliches Museum für Naturkunde Karlsruhe, Germany	Male	SMNK	N/A	N/A
	SMNK-MANT 02342	N/A	Non-Type	Krüger Nationalpark	South Africa	Animalia	Arthropoda	Insecta	Mantodea	Chroicopteroidea	Giglio-Tos, 1915	Chroicopteridae	Giglio-Tos, 1915	Chroicopterinae	Giglio-Tos, 1915	Chroicopterini	Giglio-Tos, 1915	Dystactina	Giglio-Tos, 1915			Dystacta	Saussure, 1871	alticeps			Dystacta alticeps	(Schaum, 1852)	Undefined	9.3.1999	Ehrmann, R.	Staatliches Museum für Naturkunde Karlsruhe, Germany	Male	SMNK	N/A	N/A
	SMNK-MANT 02343	N/A	Non-Type	Krüger Nationalpark	South Africa	Animalia	Arthropoda	Insecta	Mantodea	Chroicopteroidea	Giglio-Tos, 1915	Chroicopteridae	Giglio-Tos, 1915	Chroicopterinae	Giglio-Tos, 1915	Chroicopterini	Giglio-Tos, 1915	Dystactina	Giglio-Tos, 1915			Dystacta	Saussure, 1871	alticeps			Dystacta alticeps	(Schaum, 1852)	Undefined	9.3.1999	Ehrmann, R.	Staatliches Museum für Naturkunde Karlsruhe, Germany	Male	SMNK	N/A	N/A
	SMNK-MANT 02344	N/A	Non-Type	Krüger Nationalpark	South Africa	Animalia	Arthropoda	Insecta	Mantodea	Chroicopteroidea	Giglio-Tos, 1915	Chroicopteridae	Giglio-Tos, 1915	Chroicopterinae	Giglio-Tos, 1915	Chroicopterini	Giglio-Tos, 1915	Dystactina	Giglio-Tos, 1915			Dystacta	Saussure, 1871	alticeps			Dystacta alticeps	(Schaum, 1852)	Undefined	9.3.1999	Ehrmann, R.	Staatliches Museum für Naturkunde Karlsruhe, Germany	Male	SMNK	N/A	N/A
	SMNK-MANT 02345	N/A	Non-Type	Krüger Nationalpark	South Africa	Animalia	Arthropoda	Insecta	Mantodea	Chroicopteroidea	Giglio-Tos, 1915	Chroicopteridae	Giglio-Tos, 1915	Chroicopterinae	Giglio-Tos, 1915	Chroicopterini	Giglio-Tos, 1915	Dystactina	Giglio-Tos, 1915			Dystacta	Saussure, 1871	alticeps			Dystacta alticeps	(Schaum, 1852)	Undefined	9.3.1999	Ehrmann, R.	Staatliches Museum für Naturkunde Karlsruhe, Germany	Male	SMNK	N/A	N/A
	SMNK-MANT 02346	N/A	Non-Type	Thabazimbi	South Africa	Animalia	Arthropoda	Insecta	Mantodea	Chroicopteroidea	Giglio-Tos, 1915	Chroicopteridae	Giglio-Tos, 1915	Chroicopterinae	Giglio-Tos, 1915	Chroicopterini	Giglio-Tos, 1915	Dystactina	Giglio-Tos, 1915			Dystacta	Saussure, 1871	alticeps			Dystacta alticeps	(Schaum, 1852)	Undefined	5.3.1999	Ehrmann, R.	Staatliches Museum für Naturkunde Karlsruhe, Germany	Male	SMNK	N/A	N/A
	SMNK-MANT 02347	N/A	Non-Type	Thabazimbi	South Africa	Animalia	Arthropoda	Insecta	Mantodea	Chroicopteroidea	Giglio-Tos, 1915	Chroicopteridae	Giglio-Tos, 1915	Chroicopterinae	Giglio-Tos, 1915	Chroicopterini	Giglio-Tos, 1915	Dystactina	Giglio-Tos, 1915			Dystacta	Saussure, 1871	alticeps			Dystacta alticeps	(Schaum, 1852)	W. Hickler & P. Gratzfeld	5.3.1999	Ehrmann, R.	Staatliches Museum für Naturkunde Karlsruhe, Germany	Male	SMNK	N/A	N/A
	SMNK-MANT 02348	N/A	Non-Type	Thabazimbi	South Africa	Animalia	Arthropoda	Insecta	Mantodea	Chroicopteroidea	Giglio-Tos, 1915	Chroicopteridae	Giglio-Tos, 1915	Chroicopterinae	Giglio-Tos, 1915	Chroicopterini	Giglio-Tos, 1915	Dystactina	Giglio-Tos, 1915			Dystacta	Saussure, 1871	alticeps			Dystacta alticeps	(Schaum, 1852)	W. Hickler & P. Gratzfeld	5.3.1999	Ehrmann, R.	Staatliches Museum für Naturkunde Karlsruhe, Germany	Male	SMNK	N/A	N/A
1371	5427	N/A	Non-Type	Alexandria	South Africa	Animalia	Arthropoda	Insecta	Mantodea	Chroicopteroidea	Giglio-Tos, 1915	Chroicopteridae	Giglio-Tos, 1915	Chroicopterinae	Giglio-Tos, 1915	Chroicopterini	Giglio-Tos, 1915	Dystactina	Giglio-Tos, 1915			Dystacta	Saussure, 1871	alticeps			Dystacta alticeps	(Schaum, 1852)	J. Balmer	2015	N. Moulin 2018	Student Collection, Rhodes University, Grahamstown	Undefined	RU		N/A
1372	5422	N/A	Non-Type	Grahamstown	South Africa	Animalia	Arthropoda	Insecta	Mantodea	Chroicopteroidea	Giglio-Tos, 1915	Chroicopteridae	Giglio-Tos, 1915	Chroicopterinae	Giglio-Tos, 1915	Chroicopterini	Giglio-Tos, 1915	Dystactina	Giglio-Tos, 1915			Dystacta	Saussure, 1871	alticeps			Dystacta alticeps	(Schaum, 1852)	N. Swart	2015	N. Moulin 2018	Student Collection, Rhodes University, Grahamstown	Undefined	RU		N/A
1385	5299	N/A	Non-Type	Naboomspruit	South Africa	Animalia	Arthropoda	Insecta	Mantodea	Chroicopteroidea	Giglio-Tos, 1915	Chroicopteridae	Giglio-Tos, 1915	Chroicopterinae	Giglio-Tos, 1915	Chroicopterini	Giglio-Tos, 1915	Dystactina	Giglio-Tos, 1915			Dystacta	Saussure, 1871	alticeps			Dystacta alticeps	(Schaum, 1852)	E. Soutar	2013	Unspesified	Student Collection, Rhodes University, Grahamstown	Undefined	RU		N/A
	9987548	N/A	Non-Type	Vhembe	South Africa	Animalia	Arthropoda	Insecta	Mantodea	Chroicopteroidea	Giglio-Tos, 1915	Chroicopteridae	Giglio-Tos, 1915	Chroicopterinae	Giglio-Tos, 1915	Chroicopterini	Giglio-Tos, 1915	Dystactina	Giglio-Tos, 1915			Dystacta	Saussure, 1871	alticeps			Dystacta alticeps	(Schaum, 1852)	Wolf-Achim and Hanna Roland	2018-01-16	iNaturalist.org			iNat	https://www.inaturalist.org/observations/9987548	iNaturalist. Available from https://www.inaturalist.org. Accessed [10/01/2023].
	10315137	N/A	Non-Type	Mopani	South Africa	Animalia	Arthropoda	Insecta	Mantodea	Chroicopteroidea	Giglio-Tos, 1915	Chroicopteridae	Giglio-Tos, 1915	Chroicopterinae	Giglio-Tos, 1915	Chroicopterini	Giglio-Tos, 1915	Dystactina	Giglio-Tos, 1915			Dystacta	Saussure, 1871	alticeps			Dystacta alticeps	(Schaum, 1852)	Luke Kemp	2018-03-17	iNaturalist.org			iNat	https://www.inaturalist.org/observations/10315137	iNaturalist. Available from https://www.inaturalist.org. Accessed [10/01/2023].
	10983050	N/A	Non-Type	Vhembe	South Africa	Animalia	Arthropoda	Insecta	Mantodea	Chroicopteroidea	Giglio-Tos, 1915	Chroicopteridae	Giglio-Tos, 1915	Chroicopterinae	Giglio-Tos, 1915	Chroicopterini	Giglio-Tos, 1915	Dystactina	Giglio-Tos, 1915			Dystacta	Saussure, 1871	alticeps			Dystacta alticeps	(Schaum, 1852)	Wolf-Achim and Hanna Roland	2013-02-14	iNaturalist.org			iNat	https://www.inaturalist.org/observations/10983050	iNaturalist. Available from https://www.inaturalist.org. Accessed [10/01/2023].
	11037139	N/A	Non-Type	Vhembe	South Africa	Animalia	Arthropoda	Insecta	Mantodea	Chroicopteroidea	Giglio-Tos, 1915	Chroicopteridae	Giglio-Tos, 1915	Chroicopterinae	Giglio-Tos, 1915	Chroicopterini	Giglio-Tos, 1915	Dystactina	Giglio-Tos, 1915			Dystacta	Saussure, 1871	alticeps			Dystacta alticeps	(Schaum, 1852)	Ryan van Huyssteen	2015-02-03	iNaturalist.org			iNat	https://www.inaturalist.org/observations/11037139	iNaturalist. Available from https://www.inaturalist.org. Accessed [10/01/2023].
	11216454	N/A	Non-Type	Waterberg	South Africa	Animalia	Arthropoda	Insecta	Mantodea	Chroicopteroidea	Giglio-Tos, 1915	Chroicopteridae	Giglio-Tos, 1915	Chroicopterinae	Giglio-Tos, 1915	Chroicopterini	Giglio-Tos, 1915	Dystactina	Giglio-Tos, 1915			Dystacta	Saussure, 1871	alticeps			Dystacta alticeps	(Schaum, 1852)	Joubert Heymans	2017-01-27	iNaturalist.org			iNat	https://www.inaturalist.org/observations/11216454	iNaturalist. Available from https://www.inaturalist.org. Accessed [10/01/2023].
	15682631	N/A	Non-Type	Siyanda	South Africa	Animalia	Arthropoda	Insecta	Mantodea	Chroicopteroidea	Giglio-Tos, 1915	Chroicopteridae	Giglio-Tos, 1915	Chroicopterinae	Giglio-Tos, 1915	Chroicopterini	Giglio-Tos, 1915	Dystactina	Giglio-Tos, 1915			Dystacta	Saussure, 1871	alticeps			Dystacta alticeps	(Schaum, 1852)	Undefined	2018-04-10	iNaturalist.org			iNat	https://www.inaturalist.org/observations/15682631	iNaturalist. Available from https://www.inaturalist.org. Accessed [10/01/2023].
	38060151	N/A	Non-Type	Waterberg	South Africa	Animalia	Arthropoda	Insecta	Mantodea	Chroicopteroidea	Giglio-Tos, 1915	Chroicopteridae	Giglio-Tos, 1915	Chroicopterinae	Giglio-Tos, 1915	Chroicopterini	Giglio-Tos, 1915	Dystactina	Giglio-Tos, 1915			Dystacta	Saussure, 1871	alticeps			Dystacta alticeps	(Schaum, 1852)	Elmien van Staden	2020-01-28	iNaturalist.org			iNat	https://www.inaturalist.org/observations/38060151	iNaturalist. Available from https://www.inaturalist.org. Accessed [10/01/2023].
	39042118	N/A	Non-Type	Mopani	South Africa	Animalia	Arthropoda	Insecta	Mantodea	Chroicopteroidea	Giglio-Tos, 1915	Chroicopteridae	Giglio-Tos, 1915	Chroicopterinae	Giglio-Tos, 1915	Chroicopterini	Giglio-Tos, 1915	Dystactina	Giglio-Tos, 1915			Dystacta	Saussure, 1871	alticeps			Dystacta alticeps	(Schaum, 1852)	Wynand Uys	2020-02-22	iNaturalist.org			iNat	https://www.inaturalist.org/observations/39042118	iNaturalist. Available from https://www.inaturalist.org. Accessed [10/01/2023].
	41073584	N/A	Non-Type	Ehlanzeni	South Africa	Animalia	Arthropoda	Insecta	Mantodea	Chroicopteroidea	Giglio-Tos, 1915	Chroicopteridae	Giglio-Tos, 1915	Chroicopterinae	Giglio-Tos, 1915	Chroicopterini	Giglio-Tos, 1915	Dystactina	Giglio-Tos, 1915			Dystacta	Saussure, 1871	alticeps			Dystacta alticeps	(Schaum, 1852)	Undefined	2020-03-30	iNaturalist.org			iNat	https://www.inaturalist.org/observations/41073584	iNaturalist. Available from https://www.inaturalist.org. Accessed [10/01/2023].
	41661490	N/A	Non-Type	Ehlanzeni	South Africa	Animalia	Arthropoda	Insecta	Mantodea	Chroicopteroidea	Giglio-Tos, 1915	Chroicopteridae	Giglio-Tos, 1915	Chroicopterinae	Giglio-Tos, 1915	Chroicopterini	Giglio-Tos, 1915	Dystactina	Giglio-Tos, 1915			Dystacta	Saussure, 1871	alticeps			Dystacta alticeps	(Schaum, 1852)	copper	2020-04-02	iNaturalist.org			iNat	https://www.inaturalist.org/observations/41661490	iNaturalist. Available from https://www.inaturalist.org. Accessed [10/01/2023].
	41976437	N/A	Non-Type	City of Tshwane	South Africa	Animalia	Arthropoda	Insecta	Mantodea	Chroicopteroidea	Giglio-Tos, 1915	Chroicopteridae	Giglio-Tos, 1915	Chroicopterinae	Giglio-Tos, 1915	Chroicopterini	Giglio-Tos, 1915	Dystactina	Giglio-Tos, 1915			Dystacta	Saussure, 1871	alticeps			Dystacta alticeps	(Schaum, 1852)	Siegwalt U KÃ¼sel	2020-04-11	iNaturalist.org			iNat	https://www.inaturalist.org/observations/41976437	iNaturalist. Available from https://www.inaturalist.org. Accessed [10/01/2023].
	42660135	N/A	Non-Type	Waterberg	South Africa	Animalia	Arthropoda	Insecta	Mantodea	Chroicopteroidea	Giglio-Tos, 1915	Chroicopteridae	Giglio-Tos, 1915	Chroicopterinae	Giglio-Tos, 1915	Chroicopterini	Giglio-Tos, 1915	Dystactina	Giglio-Tos, 1915			Dystacta	Saussure, 1871	alticeps			Dystacta alticeps	(Schaum, 1852)	Insects of South Africa	2020-04-17	iNaturalist.org			iNat	https://www.inaturalist.org/observations/42660135	iNaturalist. Available from https://www.inaturalist.org. Accessed [10/01/2023].
	51497532	N/A	Non-Type	City of Tshwane	South Africa	Animalia	Arthropoda	Insecta	Mantodea	Chroicopteroidea	Giglio-Tos, 1915	Chroicopteridae	Giglio-Tos, 1915	Chroicopterinae	Giglio-Tos, 1915	Chroicopterini	Giglio-Tos, 1915	Dystactina	Giglio-Tos, 1915			Dystacta	Saussure, 1871	alticeps			Dystacta alticeps	(Schaum, 1852)	Siegwalt U KÃ¼sel	2020-06-29	iNaturalist.org			iNat	https://www.inaturalist.org/observations/51497532	iNaturalist. Available from https://www.inaturalist.org. Accessed [10/01/2023].
	57224634	N/A	Non-Type	Waterberg	South Africa	Animalia	Arthropoda	Insecta	Mantodea	Chroicopteroidea	Giglio-Tos, 1915	Chroicopteridae	Giglio-Tos, 1915	Chroicopterinae	Giglio-Tos, 1915	Chroicopterini	Giglio-Tos, 1915	Dystactina	Giglio-Tos, 1915			Dystacta	Saussure, 1871	alticeps			Dystacta alticeps	(Schaum, 1852)	Bernard DUPONT	2012-03-12	iNaturalist.org			iNat	https://www.inaturalist.org/observations/57224634	iNaturalist. Available from https://www.inaturalist.org. Accessed [10/01/2023].
	57224636	N/A	Non-Type	Ehlanzeni	South Africa	Animalia	Arthropoda	Insecta	Mantodea	Chroicopteroidea	Giglio-Tos, 1915	Chroicopteridae	Giglio-Tos, 1915	Chroicopterinae	Giglio-Tos, 1915	Chroicopterini	Giglio-Tos, 1915	Dystactina	Giglio-Tos, 1915			Dystacta	Saussure, 1871	alticeps			Dystacta alticeps	(Schaum, 1852)	Bernard DUPONT	2014-02-12	iNaturalist.org			iNat	https://www.inaturalist.org/observations/57224636	iNaturalist. Available from https://www.inaturalist.org. Accessed [10/01/2023].
	65461282	N/A	Non-Type	Waterberg	South Africa	Animalia	Arthropoda	Insecta	Mantodea	Chroicopteroidea	Giglio-Tos, 1915	Chroicopteridae	Giglio-Tos, 1915	Chroicopterinae	Giglio-Tos, 1915	Chroicopterini	Giglio-Tos, 1915	Dystactina	Giglio-Tos, 1915			Dystacta	Saussure, 1871	alticeps			Dystacta alticeps	(Schaum, 1852)	Joubert Heymans	2020-11-21	iNaturalist.org			iNat	https://www.inaturalist.org/observations/65461282	iNaturalist. Available from https://www.inaturalist.org. Accessed [10/01/2023].
	66964417	N/A	Non-Type	Sekhukhune	South Africa	Animalia	Arthropoda	Insecta	Mantodea	Chroicopteroidea	Giglio-Tos, 1915	Chroicopteridae	Giglio-Tos, 1915	Chroicopterinae	Giglio-Tos, 1915	Chroicopterini	Giglio-Tos, 1915	Dystactina	Giglio-Tos, 1915			Dystacta	Saussure, 1871	alticeps			Dystacta alticeps	(Schaum, 1852)	lucius oupa	2020-12-22	iNaturalist.org			iNat	https://www.inaturalist.org/observations/66964417	iNaturalist. Available from https://www.inaturalist.org. Accessed [10/01/2023].
	71002692	N/A	Non-Type	Mopani	South Africa	Animalia	Arthropoda	Insecta	Mantodea	Chroicopteroidea	Giglio-Tos, 1915	Chroicopteridae	Giglio-Tos, 1915	Chroicopterinae	Giglio-Tos, 1915	Chroicopterini	Giglio-Tos, 1915	Dystactina	Giglio-Tos, 1915			Dystacta	Saussure, 1871	alticeps			Dystacta alticeps	(Schaum, 1852)	Undefined	2021-03-10	iNaturalist.org			iNat	https://www.inaturalist.org/observations/71002692	iNaturalist. Available from https://www.inaturalist.org. Accessed [10/01/2023].
	74485388	N/A	Non-Type	Waterberg	South Africa	Animalia	Arthropoda	Insecta	Mantodea	Chroicopteroidea	Giglio-Tos, 1915	Chroicopteridae	Giglio-Tos, 1915	Chroicopterinae	Giglio-Tos, 1915	Chroicopterini	Giglio-Tos, 1915	Dystactina	Giglio-Tos, 1915			Dystacta	Saussure, 1871	alticeps			Dystacta alticeps	(Schaum, 1852)	Glynn Alard	2021-04-18	iNaturalist.org			iNat	https://www.inaturalist.org/observations/74485388	iNaturalist. Available from https://www.inaturalist.org. Accessed [10/01/2023].
	75339975	N/A	Non-Type	Ehlanzeni	South Africa	Animalia	Arthropoda	Insecta	Mantodea	Chroicopteroidea	Giglio-Tos, 1915	Chroicopteridae	Giglio-Tos, 1915	Chroicopterinae	Giglio-Tos, 1915	Chroicopterini	Giglio-Tos, 1915	Dystactina	Giglio-Tos, 1915			Dystacta	Saussure, 1871	alticeps			Dystacta alticeps	(Schaum, 1852)	Emma	2021-04-26	iNaturalist.org			iNat	https://www.inaturalist.org/observations/75339975	iNaturalist. Available from https://www.inaturalist.org. Accessed [10/01/2023].
	76710672	N/A	Non-Type	City of Tshwane	South Africa	Animalia	Arthropoda	Insecta	Mantodea	Chroicopteroidea	Giglio-Tos, 1915	Chroicopteridae	Giglio-Tos, 1915	Chroicopterinae	Giglio-Tos, 1915	Chroicopterini	Giglio-Tos, 1915	Dystactina	Giglio-Tos, 1915			Dystacta	Saussure, 1871	alticeps			Dystacta alticeps	(Schaum, 1852)	Undefined	2021-04-11	iNaturalist.org			iNat	https://www.inaturalist.org/observations/76710672	iNaturalist. Available from https://www.inaturalist.org. Accessed [10/01/2023].
	78810077	N/A	Non-Type	Ehlanzeni	South Africa	Animalia	Arthropoda	Insecta	Mantodea	Chroicopteroidea	Giglio-Tos, 1915	Chroicopteridae	Giglio-Tos, 1915	Chroicopterinae	Giglio-Tos, 1915	Chroicopterini	Giglio-Tos, 1915	Dystactina	Giglio-Tos, 1915			Dystacta	Saussure, 1871	alticeps			Dystacta alticeps	(Schaum, 1852)	Saloshnie Govender	2021-05-06	iNaturalist.org			iNat	https://www.inaturalist.org/observations/78810077	iNaturalist. Available from https://www.inaturalist.org. Accessed [10/01/2023].
	79518313	N/A	Non-Type	Umkhanyakude	South Africa	Animalia	Arthropoda	Insecta	Mantodea	Chroicopteroidea	Giglio-Tos, 1915	Chroicopteridae	Giglio-Tos, 1915	Chroicopterinae	Giglio-Tos, 1915	Chroicopterini	Giglio-Tos, 1915	Dystactina	Giglio-Tos, 1915			Dystacta	Saussure, 1871	alticeps			Dystacta alticeps	(Schaum, 1852)	Tori Gray	2021-05-08	iNaturalist.org			iNat	https://www.inaturalist.org/observations/79518313	iNaturalist. Available from https://www.inaturalist.org. Accessed [10/01/2023].
	89494748	N/A	Non-Type	Vhembe	South Africa	Animalia	Arthropoda	Insecta	Mantodea	Chroicopteroidea	Giglio-Tos, 1915	Chroicopteridae	Giglio-Tos, 1915	Chroicopterinae	Giglio-Tos, 1915	Chroicopterini	Giglio-Tos, 1915	Dystactina	Giglio-Tos, 1915			Dystacta	Saussure, 1871	alticeps			Dystacta alticeps	(Schaum, 1852)	Hans BÃ¶ckler	2013-04-29	iNaturalist.org			iNat	https://www.inaturalist.org/observations/89494748	iNaturalist. Available from https://www.inaturalist.org. Accessed [10/01/2023].
	93829372	N/A	Non-Type	Ehlanzeni	South Africa	Animalia	Arthropoda	Insecta	Mantodea	Chroicopteroidea	Giglio-Tos, 1915	Chroicopteridae	Giglio-Tos, 1915	Chroicopterinae	Giglio-Tos, 1915	Chroicopterini	Giglio-Tos, 1915	Dystactina	Giglio-Tos, 1915			Dystacta	Saussure, 1871	alticeps			Dystacta alticeps	(Schaum, 1852)	Undefined	2019-04-08	iNaturalist.org			iNat	https://www.inaturalist.org/observations/93829372	iNaturalist. Available from https://www.inaturalist.org. Accessed [10/01/2023].
	104767235	N/A	Non-Type	Ehlanzeni	South Africa	Animalia	Arthropoda	Insecta	Mantodea	Chroicopteroidea	Giglio-Tos, 1915	Chroicopteridae	Giglio-Tos, 1915	Chroicopterinae	Giglio-Tos, 1915	Chroicopterini	Giglio-Tos, 1915	Dystactina	Giglio-Tos, 1915			Dystacta	Saussure, 1871	alticeps			Dystacta alticeps	(Schaum, 1852)	Undefined	2022-01-11	iNaturalist.org			iNat	https://www.inaturalist.org/observations/104767235	iNaturalist. Available from https://www.inaturalist.org. Accessed [10/01/2023].
	107716077	N/A	Non-Type	Uthukela	South Africa	Animalia	Arthropoda	Insecta	Mantodea	Chroicopteroidea	Giglio-Tos, 1915	Chroicopteridae	Giglio-Tos, 1915	Chroicopterinae	Giglio-Tos, 1915	Chroicopterini	Giglio-Tos, 1915	Dystactina	Giglio-Tos, 1915			Dystacta	Saussure, 1871	alticeps			Dystacta alticeps	(Schaum, 1852)	Undefined	2022-02-25	iNaturalist.org			iNat	https://www.inaturalist.org/observations/107716077	iNaturalist. Available from https://www.inaturalist.org. Accessed [10/01/2023].
	109124567	N/A	Non-Type	Waterberg	South Africa	Animalia	Arthropoda	Insecta	Mantodea	Chroicopteroidea	Giglio-Tos, 1915	Chroicopteridae	Giglio-Tos, 1915	Chroicopterinae	Giglio-Tos, 1915	Chroicopterini	Giglio-Tos, 1915	Dystactina	Giglio-Tos, 1915			Dystacta	Saussure, 1871	alticeps			Dystacta alticeps	(Schaum, 1852)	Undefined	2022-03-20	iNaturalist.org			iNat	https://www.inaturalist.org/observations/109124567	iNaturalist. Available from https://www.inaturalist.org. Accessed [10/01/2023].
	109474276	N/A	Non-Type	Nkangala	South Africa	Animalia	Arthropoda	Insecta	Mantodea	Chroicopteroidea	Giglio-Tos, 1915	Chroicopteridae	Giglio-Tos, 1915	Chroicopterinae	Giglio-Tos, 1915	Chroicopterini	Giglio-Tos, 1915	Dystactina	Giglio-Tos, 1915			Dystacta	Saussure, 1871	alticeps			Dystacta alticeps	(Schaum, 1852)	Andre Harmse	2022-03-19	iNaturalist.org			iNat	https://www.inaturalist.org/observations/109474276	iNaturalist. Available from https://www.inaturalist.org. Accessed [10/01/2023].
	110308797	N/A	Non-Type	Zululand	South Africa	Animalia	Arthropoda	Insecta	Mantodea	Chroicopteroidea	Giglio-Tos, 1915	Chroicopteridae	Giglio-Tos, 1915	Chroicopterinae	Giglio-Tos, 1915	Chroicopterini	Giglio-Tos, 1915	Dystactina	Giglio-Tos, 1915			Dystacta	Saussure, 1871	alticeps			Dystacta alticeps	(Schaum, 1852)	Mikkel RÃ¸dvig	2022-04-03	iNaturalist.org			iNat	https://www.inaturalist.org/observations/110308797	iNaturalist. Available from https://www.inaturalist.org. Accessed [10/01/2023].
	111428744	N/A	Non-Type	Frances Baard	South Africa	Animalia	Arthropoda	Insecta	Mantodea	Chroicopteroidea	Giglio-Tos, 1915	Chroicopteridae	Giglio-Tos, 1915	Chroicopterinae	Giglio-Tos, 1915	Chroicopterini	Giglio-Tos, 1915	Dystactina	Giglio-Tos, 1915			Dystacta	Saussure, 1871	alticeps			Dystacta alticeps	(Schaum, 1852)	Retha Wiid Webber	2022-03-27	iNaturalist.org			iNat	https://www.inaturalist.org/observations/111428744	iNaturalist. Available from https://www.inaturalist.org. Accessed [10/01/2023].
	122976920	N/A	Non-Type	Ehlanzeni	South Africa	Animalia	Arthropoda	Insecta	Mantodea	Chroicopteroidea	Giglio-Tos, 1915	Chroicopteridae	Giglio-Tos, 1915	Chroicopterinae	Giglio-Tos, 1915	Chroicopterini	Giglio-Tos, 1915	Dystactina	Giglio-Tos, 1915			Dystacta	Saussure, 1871	alticeps			Dystacta alticeps	(Schaum, 1852)	Undefined	2019-05-06	iNaturalist.org			iNat	https://www.inaturalist.org/observations/122976920	iNaturalist. Available from https://www.inaturalist.org. Accessed [10/01/2023].
	123113068	N/A	Non-Type	Ehlanzeni	South Africa	Animalia	Arthropoda	Insecta	Mantodea	Chroicopteroidea	Giglio-Tos, 1915	Chroicopteridae	Giglio-Tos, 1915	Chroicopterinae	Giglio-Tos, 1915	Chroicopterini	Giglio-Tos, 1915	Dystactina	Giglio-Tos, 1915			Dystacta	Saussure, 1871	alticeps			Dystacta alticeps	(Schaum, 1852)	Undefined	2019-05-05	iNaturalist.org			iNat	https://www.inaturalist.org/observations/123113068	iNaturalist. Available from https://www.inaturalist.org. Accessed [10/01/2023].
	126642712	N/A	Non-Type	Mopani	South Africa	Animalia	Arthropoda	Insecta	Mantodea	Chroicopteroidea	Giglio-Tos, 1915	Chroicopteridae	Giglio-Tos, 1915	Chroicopterinae	Giglio-Tos, 1915	Chroicopterini	Giglio-Tos, 1915	Dystactina	Giglio-Tos, 1915			Dystacta	Saussure, 1871	alticeps			Dystacta alticeps	(Schaum, 1852)	Undefined	2021-04-17	iNaturalist.org			iNat	https://www.inaturalist.org/observations/126642712	iNaturalist. Available from https://www.inaturalist.org. Accessed [10/01/2023].
	Man32	N/A	Holotype	Entabeni forest	South Africa	Animalia	Arthropoda	Insecta	Mantodea	Chroicopteroidea	Giglio-Tos, 1915	Chroicopteridae	Giglio-Tos, 1915	Chroicopterinae	Giglio-Tos, 1915	Bolbellini	Schwarz & Roy 2019					Dystactula	Giglio-Tos, 1927	grisea			Dystactula grisea	Giglio-Tos, 1915	Potgieter	6.12.1964	Department Kaltenbach 1992	Ditsong National Museum of Natural History, Pretoria	Male	DNMNH	N/A	N/A
	Man33	N/A	Paratype	Entabeni forest	South Africa	Animalia	Arthropoda	Insecta	Mantodea	Chroicopteroidea	Giglio-Tos, 1915	Chroicopteridae	Giglio-Tos, 1915	Chroicopterinae	Giglio-Tos, 1915	Bolbellini	Schwarz & Roy 2019					Dystactula	Giglio-Tos, 1927	grisea			Dystactula grisea	Giglio-Tos, 1915	Potgieter	6.12.1964	Department Kaltenbach 1992	Ditsong National Museum of Natural History, Pretoria	Male	DNMNH	N/A	N/A
	Man34	N/A	Paratype	Punda Maria, Kruger National Park	South Africa	Animalia	Arthropoda	Insecta	Mantodea	Chroicopteroidea	Giglio-Tos, 1915	Chroicopteridae	Giglio-Tos, 1915	Chroicopterinae	Giglio-Tos, 1915	Bolbellini	Schwarz & Roy 2019					Dystactula	Giglio-Tos, 1927	grisea			Dystactula grisea	Giglio-Tos, 1915	Vari & Rorke	21-23.11.1961	Department Kaltenbach 1992	Ditsong National Museum of Natural History, Pretoria	Male	DNMNH	N/A	N/A
	Man35	N/A	Paratype	Ingwavuma district, Natal	South Africa	Animalia	Arthropoda	Insecta	Mantodea	Chroicopteroidea	Giglio-Tos, 1915	Chroicopteridae	Giglio-Tos, 1915	Chroicopterinae	Giglio-Tos, 1915	Bolbellini	Schwarz & Roy 2019					Dystactula	Giglio-Tos, 1927	grisea			Dystactula grisea	Giglio-Tos, 1915	D.W. Rorke	7-14.4.1961	Department Kaltenbach 1992	Ditsong National Museum of Natural History, Pretoria	Male	DNMNH	N/A	N/A
1436	5215	N/A	Non-Type	Grahamstown	South Africa	Animalia	Arthropoda	Insecta	Mantodea	Chroicopteroidea	Giglio-Tos, 1915	Chroicopteridae	Giglio-Tos, 1915	Chroicopterinae	Giglio-Tos, 1915	Bolbellini	Schwarz & Roy 2019					Dystactula	Giglio-Tos, 1927	grisea			Dystactula grisea	Giglio-Tos, 1915	B. Price	2003	N. Moulin 2018	Student Collection, Rhodes University, Grahamstown	Undefined	RU		N/A
	SMNK-MANT 02356	N/A	Non-Type	Waterberg Thabazimbi	South Africa	Animalia	Arthropoda	Insecta	Mantodea	Chroicopteroidea	Giglio-Tos, 1915	Chroicopteridae	Giglio-Tos, 1915	Chroicopterinae	Giglio-Tos, 1915	Bolbellini	Schwarz & Roy 2019					Dystactula	Giglio-Tos, 1927	sp.			Dystactula sp.	Giglio-Tos, 1927	Undefined	16.1.1999	Ehrmann, R.	Staatliches Museum für Naturkunde Karlsruhe, Germany	Male	SMNK	N/A	N/A
94	1775	N/A	Non-Type	Pretoria	South Africa	Animalia	Arthropoda	Insecta	Mantodea	Hymenopoidea	Giglio-Tos, 1915	Empusidae	Burmeister, 1838	Empusinae	Burmeister, 1838	Empusini	Ehrmann & Roy, 2002	Empusina	Burmeister, 1838	Empusa		Empusa	Illiger, 1798	binotata			Empusa binotata	Audinet-Serville, 1839	Undefined	1915	Department H.D Brown	Agricultural Research Council Roodeplaat, Pretoria	Undefined	ARC	N/A	N/A
95	1784	N/A	Non-Type	Springbok	South Africa	Animalia	Arthropoda	Insecta	Mantodea	Hymenopoidea	Giglio-Tos, 1915	Empusidae	Burmeister, 1838	Empusinae	Burmeister, 1838	Empusini	Ehrmann & Roy, 2002	Empusina	Burmeister, 1838	Empusa		Empusa	Illiger, 1798	binotata			Empusa binotata	Audinet-Serville, 1839	Undefined	1917	Department H.D Brown	Agricultural Research Council Roodeplaat, Pretoria	Undefined	ARC	N/A	N/A
96	1785	N/A	Non-Type	Bloemfontein	South Africa	Animalia	Arthropoda	Insecta	Mantodea	Hymenopoidea	Giglio-Tos, 1915	Empusidae	Burmeister, 1838	Empusinae	Burmeister, 1838	Empusini	Ehrmann & Roy, 2002	Empusina	Burmeister, 1838	Empusa		Empusa	Illiger, 1798	binotata			Empusa binotata	Audinet-Serville, 1839	Undefined	1918	Department H.D Brown	Agricultural Research Council Roodeplaat, Pretoria	Undefined	ARC	N/A	N/A
97	7352	N/A	Non-Type	Twee Rivieren	South Africa	Animalia	Arthropoda	Insecta	Mantodea	Hymenopoidea	Giglio-Tos, 1915	Empusidae	Burmeister, 1838	Empusinae	Burmeister, 1838	Empusini	Ehrmann & Roy, 2002	Empusina	Burmeister, 1838	Empusa		Empusa	Illiger, 1798	binotata			Empusa binotata	Audinet-Serville, 1839	H.K Munro	1956	Department H.D Brown	Agricultural Research Council Roodeplaat, Pretoria	Undefined	ARC	N/A	N/A
98	7351	N/A	Non-Type	Kuruman River	South Africa	Animalia	Arthropoda	Insecta	Mantodea	Hymenopoidea	Giglio-Tos, 1915	Empusidae	Burmeister, 1838	Empusinae	Burmeister, 1838	Empusini	Ehrmann & Roy, 2002	Empusina	Burmeister, 1838	Empusa		Empusa	Illiger, 1798	binotata			Empusa binotata	Audinet-Serville, 1839	H. D Brown	1971	Department H.D Brown	Agricultural Research Council Roodeplaat, Pretoria	Undefined	ARC	N/A	N/A
100	7350	N/A	Non-Type	Vaalharts	South Africa	Animalia	Arthropoda	Insecta	Mantodea	Hymenopoidea	Giglio-Tos, 1915	Empusidae	Burmeister, 1838	Empusinae	Burmeister, 1838	Empusini	Ehrmann & Roy, 2002	Empusina	Burmeister, 1838	Empusa		Empusa	Illiger, 1798	binotata			Empusa binotata	Audinet-Serville, 1839	H.D Catling	1971	Department H.D Brown	Agricultural Research Council Roodeplaat, Pretoria	Undefined	ARC	N/A	N/A
102	1790	N/A	Non-Type	Stilbaai	South Africa	Animalia	Arthropoda	Insecta	Mantodea	Hymenopoidea	Giglio-Tos, 1915	Empusidae	Burmeister, 1838	Empusinae	Burmeister, 1838	Empusini	Ehrmann & Roy, 2002	Empusina	Burmeister, 1838	Empusa		Empusa	Illiger, 1798	binotata			Empusa binotata	Audinet-Serville, 1839	F. Holm	1972	Department H.D Brown	Agricultural Research Council Roodeplaat, Pretoria	Undefined	ARC	N/A	N/A
103	7349	N/A	Non-Type	Williston	South Africa	Animalia	Arthropoda	Insecta	Mantodea	Hymenopoidea	Giglio-Tos, 1915	Empusidae	Burmeister, 1838	Empusinae	Burmeister, 1838	Empusini	Ehrmann & Roy, 2002	Empusina	Burmeister, 1838	Empusa		Empusa	Illiger, 1798	binotata			Empusa binotata	Audinet-Serville, 1839	H.D Brown	1974	Department H.D Brown	Agricultural Research Council Roodeplaat, Pretoria	Undefined	ARC	N/A	N/A
104	1787	N/A	Non-Type	Musina	South Africa	Animalia	Arthropoda	Insecta	Mantodea	Hymenopoidea	Giglio-Tos, 1915	Empusidae	Burmeister, 1838	Empusinae	Burmeister, 1838	Empusini	Ehrmann & Roy, 2002	Empusina	Burmeister, 1838	Empusa		Empusa	Illiger, 1798	binotata			Empusa binotata	Audinet-Serville, 1839	H. Holzel & M.W Mansell	1985	Department H.D Brown	Agricultural Research Council Roodeplaat, Pretoria	Undefined	ARC	N/A	N/A
105	1777	N/A	Non-Type	Rustenburg	South Africa	Animalia	Arthropoda	Insecta	Mantodea	Hymenopoidea	Giglio-Tos, 1915	Empusidae	Burmeister, 1838	Empusinae	Burmeister, 1838	Empusini	Ehrmann & Roy, 2002	Empusina	Burmeister, 1838	Empusa		Empusa	Illiger, 1798	binotata			Empusa binotata	Audinet-Serville, 1839	E. Grobbelaar & R. Urban	1993	Department H.D Brown	Agricultural Research Council Roodeplaat, Pretoria	Undefined	ARC	N/A	N/A
79	6334	N/A	Non-Type	Zoutpan	South Africa	Animalia	Arthropoda	Insecta	Mantodea	Hymenopoidea	Giglio-Tos, 1915	Empusidae	Burmeister, 1838	Empusinae	Burmeister, 1838	Empusini	Ehrmann & Roy, 2002	Empusina	Burmeister, 1838	Empusa		Empusa	Illiger, 1798	binotata			Empusa binotata	Audinet-Serville, 1839	G. van Son	1932	Department Roger Roy 1977	Ditsong National Museum of Natural History, Pretoria	Undefined	DNMNH	N/A	N/A
83	6333	N/A	Non-Type	Beaufort West	South Africa	Animalia	Arthropoda	Insecta	Mantodea	Hymenopoidea	Giglio-Tos, 1915	Empusidae	Burmeister, 1838	Empusinae	Burmeister, 1838	Empusini	Ehrmann & Roy, 2002	Empusina	Burmeister, 1838	Empusa		Empusa	Illiger, 1798	binotata			Empusa binotata	Audinet-Serville, 1839	R.B Copley	1964	Department Roger Roy 1977	Ditsong National Museum of Natural History, Pretoria	Undefined	DNMNH	N/A	N/A
84	6336	N/A	Non-Type	H.F Verwoerdsdam	South Africa	Animalia	Arthropoda	Insecta	Mantodea	Hymenopoidea	Giglio-Tos, 1915	Empusidae	Burmeister, 1838	Empusinae	Burmeister, 1838	Empusini	Ehrmann & Roy, 2002	Empusina	Burmeister, 1838	Empusa		Empusa	Illiger, 1798	binotata			Empusa binotata	Audinet-Serville, 1839	S.W.L de Kock	1969	Department Roger Roy 1977	Ditsong National Museum of Natural History, Pretoria	Undefined	DNMNH	N/A	N/A
109	6322	N/A	Non-Type	Grahamstown	South Africa	Animalia	Arthropoda	Insecta	Mantodea	Hymenopoidea	Giglio-Tos, 1915	Empusidae	Burmeister, 1838	Empusinae	Burmeister, 1838	Empusini	Ehrmann & Roy, 2002	Empusina	Burmeister, 1838	Empusa		Empusa	Illiger, 1798	binotata			Empusa binotata	Audinet-Serville, 1839	A. Walton	1928	Department Kaltenbach 1998	Ditsong National Museum of Natural History, Pretoria	Undefined	DNMNH	N/A	N/A
110	6315	N/A	Non-Type	Umkomaas	South Africa	Animalia	Arthropoda	Insecta	Mantodea	Hymenopoidea	Giglio-Tos, 1915	Empusidae	Burmeister, 1838	Empusinae	Burmeister, 1838	Empusini	Ehrmann & Roy, 2002	Empusina	Burmeister, 1838	Empusa		Empusa	Illiger, 1798	binotata			Empusa binotata	Audinet-Serville, 1839	A.L Capener	1953	Department Kaltenbach 1998	Ditsong National Museum of Natural History, Pretoria	Undefined	DNMNH	N/A	N/A
111	6318	N/A	Non-Type	Stellenbosch	South Africa	Animalia	Arthropoda	Insecta	Mantodea	Hymenopoidea	Giglio-Tos, 1915	Empusidae	Burmeister, 1838	Empusinae	Burmeister, 1838	Empusini	Ehrmann & Roy, 2002	Empusina	Burmeister, 1838	Empusa		Empusa	Illiger, 1798	binotata			Empusa binotata	Audinet-Serville, 1839	Dr. Brauns	1926	Department Kaltenbach 1998	Ditsong National Museum of Natural History, Pretoria	Undefined	DNMNH	N/A	N/A
112	6314	N/A	Non-Type	Willowmore	South Africa	Animalia	Arthropoda	Insecta	Mantodea	Hymenopoidea	Giglio-Tos, 1915	Empusidae	Burmeister, 1838	Empusinae	Burmeister, 1838	Empusini	Ehrmann & Roy, 2002	Empusina	Burmeister, 1838	Empusa		Empusa	Illiger, 1798	binotata			Empusa binotata	Audinet-Serville, 1839	Dr. Brauns	1916	Department Kaltenbach 1998	Ditsong National Museum of Natural History, Pretoria	Undefined	DNMNH	N/A	N/A
113	6321	N/A	Non-Type	Willowmore	South Africa	Animalia	Arthropoda	Insecta	Mantodea	Hymenopoidea	Giglio-Tos, 1915	Empusidae	Burmeister, 1838	Empusinae	Burmeister, 1838	Empusini	Ehrmann & Roy, 2002	Empusina	Burmeister, 1838	Empusa		Empusa	Illiger, 1798	binotata			Empusa binotata	Audinet-Serville, 1839	Dr. Brauns	1922	Department Kaltenbach 1998	Ditsong National Museum of Natural History, Pretoria	Undefined	DNMNH	N/A	N/A
115	6328	N/A	Non-Type	Citrusdal	South Africa	Animalia	Arthropoda	Insecta	Mantodea	Hymenopoidea	Giglio-Tos, 1915	Empusidae	Burmeister, 1838	Empusinae	Burmeister, 1838	Empusini	Ehrmann & Roy, 2002	Empusina	Burmeister, 1838	Empusa		Empusa	Illiger, 1798	binotata			Empusa binotata	Audinet-Serville, 1839	F. Honiball	1973	Department Kaltenbach 1998	Ditsong National Museum of Natural History, Pretoria	Undefined	DNMNH	N/A	N/A
117	6317	N/A	Non-Type	Piquetberg	South Africa	Animalia	Arthropoda	Insecta	Mantodea	Hymenopoidea	Giglio-Tos, 1915	Empusidae	Burmeister, 1838	Empusinae	Burmeister, 1838	Empusini	Ehrmann & Roy, 2002	Empusina	Burmeister, 1838	Empusa		Empusa	Illiger, 1798	binotata			Empusa binotata	Audinet-Serville, 1839	G. van Son	1948	Department Kaltenbach 1998	Ditsong National Museum of Natural History, Pretoria	Undefined	DNMNH	N/A	N/A
118	6329	N/A	Non-Type	Pretoria	South Africa	Animalia	Arthropoda	Insecta	Mantodea	Hymenopoidea	Giglio-Tos, 1915	Empusidae	Burmeister, 1838	Empusinae	Burmeister, 1838	Empusini	Ehrmann & Roy, 2002	Empusina	Burmeister, 1838	Empusa		Empusa	Illiger, 1798	binotata			Empusa binotata	Audinet-Serville, 1839	G.A.H Bedford	1914	Department Kaltenbach 1998	Ditsong National Museum of Natural History, Pretoria	Undefined	DNMNH	N/A	N/A
119	6327	N/A	Non-Type	Mata mata	South Africa	Animalia	Arthropoda	Insecta	Mantodea	Hymenopoidea	Giglio-Tos, 1915	Empusidae	Burmeister, 1838	Empusinae	Burmeister, 1838	Empusini	Ehrmann & Roy, 2002	Empusina	Burmeister, 1838	Empusa		Empusa	Illiger, 1798	binotata			Empusa binotata	Audinet-Serville, 1839	L. Vari	1961	Department Kaltenbach 1998	Ditsong National Museum of Natural History, Pretoria	Undefined	DNMNH	N/A	N/A
120	6316	N/A	Non-Type	Moutons puts	South Africa	Animalia	Arthropoda	Insecta	Mantodea	Hymenopoidea	Giglio-Tos, 1915	Empusidae	Burmeister, 1838	Empusinae	Burmeister, 1838	Empusini	Ehrmann & Roy, 2002	Empusina	Burmeister, 1838	Empusa		Empusa	Illiger, 1798	binotata			Empusa binotata	Audinet-Serville, 1839	L.Vari	1961	Department Kaltenbach 1998	Ditsong National Museum of Natural History, Pretoria	Undefined	DNMNH	N/A	N/A
122	6324	N/A	Non-Type	Twee Rivieren	South Africa	Animalia	Arthropoda	Insecta	Mantodea	Hymenopoidea	Giglio-Tos, 1915	Empusidae	Burmeister, 1838	Empusinae	Burmeister, 1838	Empusini	Ehrmann & Roy, 2002	Empusina	Burmeister, 1838	Empusa		Empusa	Illiger, 1798	binotata			Empusa binotata	Audinet-Serville, 1839	Undefined	1958	Department Kaltenbach 1998	Ditsong National Museum of Natural History, Pretoria	Undefined	DNMNH	N/A	N/A
61	3814	N/A	Non-Type	Salt River	South Africa	Animalia	Arthropoda	Insecta	Mantodea	Hymenopoidea	Giglio-Tos, 1915	Empusidae	Burmeister, 1838	Empusinae	Burmeister, 1838	Empusini	Ehrmann & Roy, 2002	Empusina	Burmeister, 1838	Empusa		Empusa	Illiger, 1798	binotata			Empusa binotata	Audinet-Serville, 1839	Fogarty, I.	1883	Department Albert John Hesse	Iziko South African Museum, Cape Town	Undefined	IZIKO	N/A	N/A
62	3832	N/A	Non-Type	Cape Town	South Africa	Animalia	Arthropoda	Insecta	Mantodea	Hymenopoidea	Giglio-Tos, 1915	Empusidae	Burmeister, 1838	Empusinae	Burmeister, 1838	Empusini	Ehrmann & Roy, 2002	Empusina	Burmeister, 1838	Empusa		Empusa	Illiger, 1798	binotata			Empusa binotata	Audinet-Serville, 1839	Peringuey, L.A.	1885	Department Albert John Hesse	Iziko South African Museum, Cape Town	Undefined	IZIKO	N/A	N/A
63	3826	N/A	Non-Type	Robertson	South Africa	Animalia	Arthropoda	Insecta	Mantodea	Hymenopoidea	Giglio-Tos, 1915	Empusidae	Burmeister, 1838	Empusinae	Burmeister, 1838	Empusini	Ehrmann & Roy, 2002	Empusina	Burmeister, 1838	Empusa		Empusa	Illiger, 1798	binotata			Empusa binotata	Audinet-Serville, 1839	Melle, A.	1907	Department Albert John Hesse	Iziko South African Museum, Cape Town	Undefined	IZIKO	N/A	N/A
64	3833	N/A	Non-Type	Smithfield, O.R.C.	South Africa	Animalia	Arthropoda	Insecta	Mantodea	Hymenopoidea	Giglio-Tos, 1915	Empusidae	Burmeister, 1838	Empusinae	Burmeister, 1838	Empusini	Ehrmann & Roy, 2002	Empusina	Burmeister, 1838	Empusa		Empusa	Illiger, 1798	binotata			Empusa binotata	Audinet-Serville, 1839	Kannemeyer	1908	Department Albert John Hesse	Iziko South African Museum, Cape Town	Undefined	IZIKO	N/A	N/A
65	4536	N/A	Non-Type	Cape Town	South Africa	Animalia	Arthropoda	Insecta	Mantodea	Hymenopoidea	Giglio-Tos, 1915	Empusidae	Burmeister, 1838	Empusinae	Burmeister, 1838	Empusini	Ehrmann & Roy, 2002	Empusina	Burmeister, 1838	Empusa		Empusa	Illiger, 1798	binotata			Empusa binotata	Audinet-Serville, 1839	du Toit, A.	1909	Department Albert John Hesse	Iziko South African Museum, Cape Town	Undefined	IZIKO	N/A	N/A
66	3825	N/A	Non-Type	Hawequas Mountains, Bains Kloof	South Africa	Animalia	Arthropoda	Insecta	Mantodea	Hymenopoidea	Giglio-Tos, 1915	Empusidae	Burmeister, 1838	Empusinae	Burmeister, 1838	Empusini	Ehrmann & Roy, 2002	Empusina	Burmeister, 1838	Empusa		Empusa	Illiger, 1798	binotata			Empusa binotata	Audinet-Serville, 1839	Dodds, D.	1915	Department Albert John Hesse	Iziko South African Museum, Cape Town	Undefined	IZIKO	N/A	N/A
67	3824	N/A	Non-Type	Upington	South Africa	Animalia	Arthropoda	Insecta	Mantodea	Hymenopoidea	Giglio-Tos, 1915	Empusidae	Burmeister, 1838	Empusinae	Burmeister, 1838	Empusini	Ehrmann & Roy, 2002	Empusina	Burmeister, 1838	Empusa		Empusa	Illiger, 1798	binotata			Empusa binotata	Audinet-Serville, 1839	Sollier, Fath., R.	1919	Department Albert John Hesse	Iziko South African Museum, Cape Town	Undefined	IZIKO	N/A	N/A
68	3836	N/A	Non-Type	Kommetjie	South Africa	Animalia	Arthropoda	Insecta	Mantodea	Hymenopoidea	Giglio-Tos, 1915	Empusidae	Burmeister, 1838	Empusinae	Burmeister, 1838	Empusini	Ehrmann & Roy, 2002	Empusina	Burmeister, 1838	Empusa		Empusa	Illiger, 1798	binotata			Empusa binotata	Audinet-Serville, 1839	Museum Expedition	1926	Department Albert John Hesse	Iziko South African Museum, Cape Town	Undefined	IZIKO	N/A	N/A
69	3835	N/A	Non-Type	Loeriesfontein	South Africa	Animalia	Arthropoda	Insecta	Mantodea	Hymenopoidea	Giglio-Tos, 1915	Empusidae	Burmeister, 1838	Empusinae	Burmeister, 1838	Empusini	Ehrmann & Roy, 2002	Empusina	Burmeister, 1838	Empusa		Empusa	Illiger, 1798	binotata			Empusa binotata	Audinet-Serville, 1839	SA Museum	1940	Department Albert John Hesse	Iziko South African Museum, Cape Town	Undefined	IZIKO	N/A	N/A
70	3822	N/A	Non-Type	Nieuveld Escarpment, Rietvlei	South Africa	Animalia	Arthropoda	Insecta	Mantodea	Hymenopoidea	Giglio-Tos, 1915	Empusidae	Burmeister, 1838	Empusinae	Burmeister, 1838	Empusini	Ehrmann & Roy, 2002	Empusina	Burmeister, 1838	Empusa		Empusa	Illiger, 1798	binotata			Empusa binotata	Audinet-Serville, 1839	Zinn-Hesse Museum Expedition	1949	Department Albert John Hesse	Iziko South African Museum, Cape Town	Undefined	IZIKO	N/A	N/A
71	3819	N/A	Non-Type	Klaarstroom, Prince Albert	South Africa	Animalia	Arthropoda	Insecta	Mantodea	Hymenopoidea	Giglio-Tos, 1915	Empusidae	Burmeister, 1838	Empusinae	Burmeister, 1838	Empusini	Ehrmann & Roy, 2002	Empusina	Burmeister, 1838	Empusa		Empusa	Illiger, 1798	binotata			Empusa binotata	Audinet-Serville, 1839	Museum Expedition	1952	Department Albert John Hesse	Iziko South African Museum, Cape Town	Undefined	IZIKO	N/A	N/A
72	3823	N/A	Non-Type	Fraserburg	South Africa	Animalia	Arthropoda	Insecta	Mantodea	Hymenopoidea	Giglio-Tos, 1915	Empusidae	Burmeister, 1838	Empusinae	Burmeister, 1838	Empusini	Ehrmann & Roy, 2002	Empusina	Burmeister, 1838	Empusa		Empusa	Illiger, 1798	binotata			Empusa binotata	Audinet-Serville, 1839	Alston, E.S.	1985	Department Albert John Hesse	Iziko South African Museum, Cape Town	Undefined	IZIKO	N/A	N/A
73	3829	N/A	Non-Type	De Aar	South Africa	Animalia	Arthropoda	Insecta	Mantodea	Hymenopoidea	Giglio-Tos, 1915	Empusidae	Burmeister, 1838	Empusinae	Burmeister, 1838	Empusini	Ehrmann & Roy, 2002	Empusina	Burmeister, 1838	Empusa		Empusa	Illiger, 1798	binotata			Empusa binotata	Audinet-Serville, 1839	de Coster	1991	Department Albert John Hesse	Iziko South African Museum, Cape Town	Undefined	IZIKO	N/A	N/A
74	3834	N/A	Non-Type	Grahamstown, Resolution	South Africa	Animalia	Arthropoda	Insecta	Mantodea	Hymenopoidea	Giglio-Tos, 1915	Empusidae	Burmeister, 1838	Empusinae	Burmeister, 1838	Empusini	Ehrmann & Roy, 2002	Empusina	Burmeister, 1838	Empusa		Empusa	Illiger, 1798	binotata			Empusa binotata	Audinet-Serville, 1839	Collectors name Undefined	1994	Department Albert John Hesse	Iziko South African Museum, Cape Town	Undefined	IZIKO	N/A	N/A
75	3831	N/A	Non-Type	Cape Town	South Africa	Animalia	Arthropoda	Insecta	Mantodea	Hymenopoidea	Giglio-Tos, 1915	Empusidae	Burmeister, 1838	Empusinae	Burmeister, 1838	Empusini	Ehrmann & Roy, 2002	Empusina	Burmeister, 1838	Empusa		Empusa	Illiger, 1798	binotata			Empusa binotata	Audinet-Serville, 1839	Collectors name Undefined	-	Department Albert John Hesse	Iziko South African Museum, Cape Town	Undefined	IZIKO	N/A	N/A
76	3830	N/A	Non-Type	Kimberley	South Africa	Animalia	Arthropoda	Insecta	Mantodea	Hymenopoidea	Giglio-Tos, 1915	Empusidae	Burmeister, 1838	Empusinae	Burmeister, 1838	Empusini	Ehrmann & Roy, 2002	Empusina	Burmeister, 1838	Empusa		Empusa	Illiger, 1798	binotata			Empusa binotata	Audinet-Serville, 1839	Undefined	-	Department Albert John Hesse	Iziko South African Museum, Cape Town	Undefined	IZIKO	N/A	N/A
77	3813	N/A	Non-Type	Cape Town	South Africa	Animalia	Arthropoda	Insecta	Mantodea	Hymenopoidea	Giglio-Tos, 1915	Empusidae	Burmeister, 1838	Empusinae	Burmeister, 1838	Empusini	Ehrmann & Roy, 2002	Empusina	Burmeister, 1838	Empusa		Empusa	Illiger, 1798	binotata			Empusa binotata	Audinet-Serville, 1839	Undefined	Undefined	Department Albert John Hesse	Iziko South African Museum, Cape Town	Undefined	IZIKO	N/A	N/A
78	4537	N/A	Non-Type	Somerset West	South Africa	Animalia	Arthropoda	Insecta	Mantodea	Hymenopoidea	Giglio-Tos, 1915	Empusidae	Burmeister, 1838	Empusinae	Burmeister, 1838	Empusini	Ehrmann & Roy, 2002	Empusina	Burmeister, 1838	Empusa		Empusa	Illiger, 1798	binotata			Empusa binotata	Audinet-Serville, 1839	Undefined	Undefined	Department Albert John Hesse	Iziko South African Museum, Cape Town	Undefined	IZIKO	N/A	N/A
88	3820	N/A	Non-Type	Stellenbosch	South Africa	Animalia	Arthropoda	Insecta	Mantodea	Hymenopoidea	Giglio-Tos, 1915	Empusidae	Burmeister, 1838	Empusinae	Burmeister, 1838	Empusini	Ehrmann & Roy, 2002	Empusina	Burmeister, 1838	Empusa		Empusa	Illiger, 1798	binotata			Empusa binotata	Audinet-Serville, 1839	L.P. (L. Peringuey)	1886	Department Stiewe	Iziko South African Museum, Cape Town	Undefined	IZIKO	N/A	N/A
106	3811	N/A	Non-Type	Papiesfontein, Gamtoos Mouth	South Africa	Animalia	Arthropoda	Insecta	Mantodea	Hymenopoidea	Giglio-Tos, 1915	Empusidae	Burmeister, 1838	Empusinae	Burmeister, 1838	Empusini	Ehrmann & Roy, 2002	Empusina	Burmeister, 1838	Empusa		Empusa	Illiger, 1798	binotata			Empusa binotata	Audinet-Serville, 1839	S.A.M. (S.A.Museum)	1960	Department Stiewe	Iziko South African Museum, Cape Town	Undefined	IZIKO	N/A	N/A
107	5799	N/A	Non-Type	Kimberley	South Africa	Animalia	Arthropoda	Insecta	Mantodea	Hymenopoidea	Giglio-Tos, 1915	Empusidae	Burmeister, 1838	Empusinae	Burmeister, 1838	Empusini	Ehrmann & Roy, 2002	Empusina	Burmeister, 1838	Empusa		Empusa	Illiger, 1798	binotata			Empusa binotata	Audinet-Serville, 1839	J.A.G Gain	Undefined	J.A.G. Gain	National Museum, Bloemfontein	Undefined	NMB	N/A	N/A
108	5801	N/A	Non-Type	Kimberley	South Africa	Animalia	Arthropoda	Insecta	Mantodea	Hymenopoidea	Giglio-Tos, 1915	Empusidae	Burmeister, 1838	Empusinae	Burmeister, 1838	Empusini	Ehrmann & Roy, 2002	Empusina	Burmeister, 1838	Empusa		Empusa	Illiger, 1798	binotata			Empusa binotata	Audinet-Serville, 1839	J.A.G Gain	Undefined	J.A.G. Gain	National Museum, Bloemfontein	Undefined	NMB	N/A	N/A
	N/A	N/A	Non-Type	Plato Lodge, Augrabies, Kalahari	South Africa	Animalia	Arthropoda	Insecta	Mantodea	Hymenopoidea	Giglio-Tos, 1915	Empusidae	Burmeister, 1838	Empusinae	Burmeister, 1838	Empusini	Ehrmann & Roy, 2002	Empusina	Burmeister, 1838	Empusa		Empusa	Illiger, 1798	binotata			Empusa binotata	Audinet-Serville, 1839	Ströhle & Schaarschmidt	17-19.3.2011	Christian Schwarz	Personal collection of Christian Schwarz	Male	PC_CS	N/A	N/A
	SMNK-MANT 02654	N/A	Non-Type	Kapstadt	South Africa	Animalia	Arthropoda	Insecta	Mantodea	Hymenopoidea	Giglio-Tos, 1915	Empusidae	Burmeister, 1838	Empusinae	Burmeister, 1838	Empusini	Ehrmann & Roy, 2002	Empusina	Burmeister, 1838	Empusa		Empusa	Illiger, 1798	binotata			Empusa binotata	Audinet-Serville, 1839	Undefined	11.1983	Ehrmann, R.	Staatliches Museum für Naturkunde Karlsruhe, Germany	Male	SMNK	N/A	N/A
	1270719	N/A	Non-Type	Pixley ka Seme	South Africa	Animalia	Arthropoda	Insecta	Mantodea	Hymenopoidea	Giglio-Tos, 1915	Empusidae	Burmeister, 1838	Empusinae	Burmeister, 1838	Empusini	Ehrmann & Roy, 2002	Empusina	Burmeister, 1838	Empusa		Empusa	Illiger, 1798	binotata			Empusa binotata	Audinet-Serville, 1839	Undefined	2015-02-20	iNaturalist.org			iNat	http://www.inaturalist.org/observations/1270719	iNaturalist. Available from https://www.inaturalist.org. Accessed [10/01/2023].
	8378971	N/A	Non-Type	West Coast	South Africa	Animalia	Arthropoda	Insecta	Mantodea	Hymenopoidea	Giglio-Tos, 1915	Empusidae	Burmeister, 1838	Empusinae	Burmeister, 1838	Empusini	Ehrmann & Roy, 2002	Empusina	Burmeister, 1838	Empusa		Empusa	Illiger, 1798	binotata			Empusa binotata	Audinet-Serville, 1839	Jacob C. Cooper	2012-02-19	iNaturalist.org			iNat	https://www.inaturalist.org/observations/8378971	iNaturalist. Available from https://www.inaturalist.org. Accessed [10/01/2023].
	10788924	N/A	Non-Type	West Coast	South Africa	Animalia	Arthropoda	Insecta	Mantodea	Hymenopoidea	Giglio-Tos, 1915	Empusidae	Burmeister, 1838	Empusinae	Burmeister, 1838	Empusini	Ehrmann & Roy, 2002	Empusina	Burmeister, 1838	Empusa		Empusa	Illiger, 1798	binotata			Empusa binotata	Audinet-Serville, 1839	Tony Rebelo	2005-10-16	iNaturalist.org			iNat	https://www.inaturalist.org/observations/10788924	iNaturalist. Available from https://www.inaturalist.org. Accessed [10/01/2023].
	10831397	N/A	Non-Type	Cape Winelands	South Africa	Animalia	Arthropoda	Insecta	Mantodea	Hymenopoidea	Giglio-Tos, 1915	Empusidae	Burmeister, 1838	Empusinae	Burmeister, 1838	Empusini	Ehrmann & Roy, 2002	Empusina	Burmeister, 1838	Empusa		Empusa	Illiger, 1798	binotata			Empusa binotata	Audinet-Serville, 1839	Marion Maclean	2012-08-03	iNaturalist.org			iNat	https://www.inaturalist.org/observations/10831397	iNaturalist. Available from https://www.inaturalist.org. Accessed [10/01/2023].
	10849404	N/A	Non-Type	Siyanda	South Africa	Animalia	Arthropoda	Insecta	Mantodea	Hymenopoidea	Giglio-Tos, 1915	Empusidae	Burmeister, 1838	Empusinae	Burmeister, 1838	Empusini	Ehrmann & Roy, 2002	Empusina	Burmeister, 1838	Empusa		Empusa	Illiger, 1798	binotata			Empusa binotata	Audinet-Serville, 1839	Tony Rebelo	2012-08-21	iNaturalist.org			iNat	https://www.inaturalist.org/observations/10849404	iNaturalist. Available from https://www.inaturalist.org. Accessed [10/01/2023].
	10875796	N/A	Non-Type	City of Cape Town	South Africa	Animalia	Arthropoda	Insecta	Mantodea	Hymenopoidea	Giglio-Tos, 1915	Empusidae	Burmeister, 1838	Empusinae	Burmeister, 1838	Empusini	Ehrmann & Roy, 2002	Empusina	Burmeister, 1838	Empusa		Empusa	Illiger, 1798	binotata			Empusa binotata	Audinet-Serville, 1839	Carina Lochner	2013-08-02	iNaturalist.org			iNat	https://www.inaturalist.org/observations/10875796	iNaturalist. Available from https://www.inaturalist.org. Accessed [10/01/2023].
	10889943	N/A	Non-Type	West Coast	South Africa	Animalia	Arthropoda	Insecta	Mantodea	Hymenopoidea	Giglio-Tos, 1915	Empusidae	Burmeister, 1838	Empusinae	Burmeister, 1838	Empusini	Ehrmann & Roy, 2002	Empusina	Burmeister, 1838	Empusa		Empusa	Illiger, 1798	binotata			Empusa binotata	Audinet-Serville, 1839	Stuart Shearer	2013-10-25	iNaturalist.org			iNat	https://www.inaturalist.org/observations/10889943	iNaturalist. Available from https://www.inaturalist.org. Accessed [10/01/2023].
	10958494	N/A	Non-Type	West Coast	South Africa	Animalia	Arthropoda	Insecta	Mantodea	Hymenopoidea	Giglio-Tos, 1915	Empusidae	Burmeister, 1838	Empusinae	Burmeister, 1838	Empusini	Ehrmann & Roy, 2002	Empusina	Burmeister, 1838	Empusa		Empusa	Illiger, 1798	binotata			Empusa binotata	Audinet-Serville, 1839	Tony Rebelo	2014-02-16	iNaturalist.org			iNat	https://www.inaturalist.org/observations/10958494	iNaturalist. Available from https://www.inaturalist.org. Accessed [10/01/2023].
	10962074	N/A	Non-Type	Cape Winelands	South Africa	Animalia	Arthropoda	Insecta	Mantodea	Hymenopoidea	Giglio-Tos, 1915	Empusidae	Burmeister, 1838	Empusinae	Burmeister, 1838	Empusini	Ehrmann & Roy, 2002	Empusina	Burmeister, 1838	Empusa		Empusa	Illiger, 1798	binotata			Empusa binotata	Audinet-Serville, 1839	Marion Maclean	2014-01-19	iNaturalist.org			iNat	https://www.inaturalist.org/observations/10962074	iNaturalist. Available from https://www.inaturalist.org. Accessed [10/01/2023].
	11033280	N/A	Non-Type	Eden	South Africa	Animalia	Arthropoda	Insecta	Mantodea	Hymenopoidea	Giglio-Tos, 1915	Empusidae	Burmeister, 1838	Empusinae	Burmeister, 1838	Empusini	Ehrmann & Roy, 2002	Empusina	Burmeister, 1838	Empusa		Empusa	Illiger, 1798	binotata			Empusa binotata	Audinet-Serville, 1839	Colin Ralston	2014-09-06	iNaturalist.org			iNat	https://www.inaturalist.org/observations/11033280	iNaturalist. Available from https://www.inaturalist.org. Accessed [10/01/2023].
	11041934	N/A	Non-Type	Cape Winelands	South Africa	Animalia	Arthropoda	Insecta	Mantodea	Hymenopoidea	Giglio-Tos, 1915	Empusidae	Burmeister, 1838	Empusinae	Burmeister, 1838	Empusini	Ehrmann & Roy, 2002	Empusina	Burmeister, 1838	Empusa		Empusa	Illiger, 1798	binotata			Empusa binotata	Audinet-Serville, 1839	Undefined	2014-09-11	iNaturalist.org			iNat	https://www.inaturalist.org/observations/11041934	iNaturalist. Available from https://www.inaturalist.org. Accessed [10/01/2023].
	11098813	N/A	Non-Type	West Coast	South Africa	Animalia	Arthropoda	Insecta	Mantodea	Hymenopoidea	Giglio-Tos, 1915	Empusidae	Burmeister, 1838	Empusinae	Burmeister, 1838	Empusini	Ehrmann & Roy, 2002	Empusina	Burmeister, 1838	Empusa		Empusa	Illiger, 1798	binotata			Empusa binotata	Audinet-Serville, 1839	magriet b	2015-09-12	iNaturalist.org			iNat	https://www.inaturalist.org/observations/11098813	iNaturalist. Available from https://www.inaturalist.org. Accessed [10/01/2023].
	11098919	N/A	Non-Type	West Coast	South Africa	Animalia	Arthropoda	Insecta	Mantodea	Hymenopoidea	Giglio-Tos, 1915	Empusidae	Burmeister, 1838	Empusinae	Burmeister, 1838	Empusini	Ehrmann & Roy, 2002	Empusina	Burmeister, 1838	Empusa		Empusa	Illiger, 1798	binotata			Empusa binotata	Audinet-Serville, 1839	Richard Adcock	2015-09-12	iNaturalist.org			iNat	https://www.inaturalist.org/observations/11098919	iNaturalist. Available from https://www.inaturalist.org. Accessed [10/01/2023].
	11263293	N/A	Non-Type	City of Cape Town	South Africa	Animalia	Arthropoda	Insecta	Mantodea	Hymenopoidea	Giglio-Tos, 1915	Empusidae	Burmeister, 1838	Empusinae	Burmeister, 1838	Empusini	Ehrmann & Roy, 2002	Empusina	Burmeister, 1838	Empusa		Empusa	Illiger, 1798	binotata			Empusa binotata	Audinet-Serville, 1839	melda	2018-04-20	iNaturalist.org			iNat	https://www.inaturalist.org/observations/11263293	iNaturalist. Available from https://www.inaturalist.org. Accessed [10/01/2023].
	18408548	N/A	Non-Type	City of Cape Town	South Africa	Animalia	Arthropoda	Insecta	Mantodea	Hymenopoidea	Giglio-Tos, 1915	Empusidae	Burmeister, 1838	Empusinae	Burmeister, 1838	Empusini	Ehrmann & Roy, 2002	Empusina	Burmeister, 1838	Empusa		Empusa	Illiger, 1798	binotata			Empusa binotata	Audinet-Serville, 1839	Jan	2018-11-15	iNaturalist.org			iNat	https://www.inaturalist.org/observations/18408548	iNaturalist. Available from https://www.inaturalist.org. Accessed [10/01/2023].
	18859235	N/A	Non-Type	City of Cape Town	South Africa	Animalia	Arthropoda	Insecta	Mantodea	Hymenopoidea	Giglio-Tos, 1915	Empusidae	Burmeister, 1838	Empusinae	Burmeister, 1838	Empusini	Ehrmann & Roy, 2002	Empusina	Burmeister, 1838	Empusa		Empusa	Illiger, 1798	binotata			Empusa binotata	Audinet-Serville, 1839	Jacobus Retief	2018-12-06	iNaturalist.org			iNat	https://www.inaturalist.org/observations/18859235	iNaturalist. Available from https://www.inaturalist.org. Accessed [10/01/2023].
	24503819	N/A	Non-Type	Bojanala	South Africa	Animalia	Arthropoda	Insecta	Mantodea	Hymenopoidea	Giglio-Tos, 1915	Empusidae	Burmeister, 1838	Empusinae	Burmeister, 1838	Empusini	Ehrmann & Roy, 2002	Empusina	Burmeister, 1838	Empusa		Empusa	Illiger, 1798	binotata			Empusa binotata	Audinet-Serville, 1839	Jess Duckenfield	2019-05-01	iNaturalist.org			iNat	https://www.inaturalist.org/observations/24503819	iNaturalist. Available from https://www.inaturalist.org. Accessed [10/01/2023].
	24673643	N/A	Non-Type	Lejweleputswa	South Africa	Animalia	Arthropoda	Insecta	Mantodea	Hymenopoidea	Giglio-Tos, 1915	Empusidae	Burmeister, 1838	Empusinae	Burmeister, 1838	Empusini	Ehrmann & Roy, 2002	Empusina	Burmeister, 1838	Empusa		Empusa	Illiger, 1798	binotata			Empusa binotata	Audinet-Serville, 1839	Johan Pretorius	2019-03-16	iNaturalist.org			iNat	https://www.inaturalist.org/observations/24673643	iNaturalist. Available from https://www.inaturalist.org. Accessed [10/01/2023].
	24883295	N/A	Non-Type	City of Cape Town	South Africa	Animalia	Arthropoda	Insecta	Mantodea	Hymenopoidea	Giglio-Tos, 1915	Empusidae	Burmeister, 1838	Empusinae	Burmeister, 1838	Empusini	Ehrmann & Roy, 2002	Empusina	Burmeister, 1838	Empusa		Empusa	Illiger, 1798	binotata			Empusa binotata	Audinet-Serville, 1839	Richard Adcock	2019-05-10	iNaturalist.org			iNat	https://www.inaturalist.org/observations/24883295	iNaturalist. Available from https://www.inaturalist.org. Accessed [10/01/2023].
	33181796	N/A	Non-Type	City of Cape Town	South Africa	Animalia	Arthropoda	Insecta	Mantodea	Hymenopoidea	Giglio-Tos, 1915	Empusidae	Burmeister, 1838	Empusinae	Burmeister, 1838	Empusini	Ehrmann & Roy, 2002	Empusina	Burmeister, 1838	Empusa		Empusa	Illiger, 1798	binotata			Empusa binotata	Audinet-Serville, 1839	Jason Oxley	2019-09-21	iNaturalist.org			iNat	https://www.inaturalist.org/observations/33181796	iNaturalist. Available from https://www.inaturalist.org. Accessed [10/01/2023].
	33936977	N/A	Non-Type	Eden	South Africa	Animalia	Arthropoda	Insecta	Mantodea	Hymenopoidea	Giglio-Tos, 1915	Empusidae	Burmeister, 1838	Empusinae	Burmeister, 1838	Empusini	Ehrmann & Roy, 2002	Empusina	Burmeister, 1838	Empusa		Empusa	Illiger, 1798	binotata			Empusa binotata	Audinet-Serville, 1839	Stephan and Unelle Knoetze	2019-09-28	iNaturalist.org			iNat	https://www.inaturalist.org/observations/33936977	iNaturalist. Available from https://www.inaturalist.org. Accessed [10/01/2023].
	34111885	N/A	Non-Type	Cacadu	South Africa	Animalia	Arthropoda	Insecta	Mantodea	Hymenopoidea	Giglio-Tos, 1915	Empusidae	Burmeister, 1838	Empusinae	Burmeister, 1838	Empusini	Ehrmann & Roy, 2002	Empusina	Burmeister, 1838	Empusa		Empusa	Illiger, 1798	binotata			Empusa binotata	Audinet-Serville, 1839	Campbell Fleming	2019-09-11	iNaturalist.org			iNat	https://www.inaturalist.org/observations/34111885	iNaturalist. Available from https://www.inaturalist.org. Accessed [10/01/2023].
	35169232	N/A	Non-Type	West Coast	South Africa	Animalia	Arthropoda	Insecta	Mantodea	Hymenopoidea	Giglio-Tos, 1915	Empusidae	Burmeister, 1838	Empusinae	Burmeister, 1838	Empusini	Ehrmann & Roy, 2002	Empusina	Burmeister, 1838	Empusa		Empusa	Illiger, 1798	binotata			Empusa binotata	Audinet-Serville, 1839	Undefined	2019-11-01	iNaturalist.org			iNat	https://www.inaturalist.org/observations/35169232	iNaturalist. Available from https://www.inaturalist.org. Accessed [10/01/2023].
	36297115	N/A	Non-Type	Siyanda	South Africa	Animalia	Arthropoda	Insecta	Mantodea	Hymenopoidea	Giglio-Tos, 1915	Empusidae	Burmeister, 1838	Empusinae	Burmeister, 1838	Empusini	Ehrmann & Roy, 2002	Empusina	Burmeister, 1838	Empusa		Empusa	Illiger, 1798	binotata			Empusa binotata	Audinet-Serville, 1839	Cecile Roux	2016-12-29	iNaturalist.org			iNat	https://www.inaturalist.org/observations/36297115	iNaturalist. Available from https://www.inaturalist.org. Accessed [10/01/2023].
	38253588	N/A	Non-Type	Siyanda	South Africa	Animalia	Arthropoda	Insecta	Mantodea	Hymenopoidea	Giglio-Tos, 1915	Empusidae	Burmeister, 1838	Empusinae	Burmeister, 1838	Empusini	Ehrmann & Roy, 2002	Empusina	Burmeister, 1838	Empusa		Empusa	Illiger, 1798	binotata			Empusa binotata	Audinet-Serville, 1839	Joubert Heymans	2020-01-20	iNaturalist.org			iNat	https://www.inaturalist.org/observations/38253588	iNaturalist. Available from https://www.inaturalist.org. Accessed [10/01/2023].
	39363794	N/A	Non-Type	City of Cape Town	South Africa	Animalia	Arthropoda	Insecta	Mantodea	Hymenopoidea	Giglio-Tos, 1915	Empusidae	Burmeister, 1838	Empusinae	Burmeister, 1838	Empusini	Ehrmann & Roy, 2002	Empusina	Burmeister, 1838	Empusa		Empusa	Illiger, 1798	binotata			Empusa binotata	Audinet-Serville, 1839	Undefined	2020-01-26	iNaturalist.org			iNat	https://www.inaturalist.org/observations/39363794	iNaturalist. Available from https://www.inaturalist.org. Accessed [10/01/2023].
	41839642	N/A	Non-Type	Cape Winelands	South Africa	Animalia	Arthropoda	Insecta	Mantodea	Hymenopoidea	Giglio-Tos, 1915	Empusidae	Burmeister, 1838	Empusinae	Burmeister, 1838	Empusini	Ehrmann & Roy, 2002	Empusina	Burmeister, 1838	Empusa		Empusa	Illiger, 1798	binotata			Empusa binotata	Audinet-Serville, 1839	Marion Maclean	2020-01-30	iNaturalist.org			iNat	https://www.inaturalist.org/observations/41839642	iNaturalist. Available from https://www.inaturalist.org. Accessed [10/01/2023].
	41990013	N/A	Non-Type	Cape Winelands	South Africa	Animalia	Arthropoda	Insecta	Mantodea	Hymenopoidea	Giglio-Tos, 1915	Empusidae	Burmeister, 1838	Empusinae	Burmeister, 1838	Empusini	Ehrmann & Roy, 2002	Empusina	Burmeister, 1838	Empusa		Empusa	Illiger, 1798	binotata			Empusa binotata	Audinet-Serville, 1839	Undefined	2017-01-01	iNaturalist.org			iNat	https://www.inaturalist.org/observations/41990013	iNaturalist. Available from https://www.inaturalist.org. Accessed [10/01/2023].
	42001833	N/A	Non-Type	Siyanda	South Africa	Animalia	Arthropoda	Insecta	Mantodea	Hymenopoidea	Giglio-Tos, 1915	Empusidae	Burmeister, 1838	Empusinae	Burmeister, 1838	Empusini	Ehrmann & Roy, 2002	Empusina	Burmeister, 1838	Empusa		Empusa	Illiger, 1798	binotata			Empusa binotata	Audinet-Serville, 1839	Undefined	2020-02-24	iNaturalist.org			iNat	https://www.inaturalist.org/observations/42001833	iNaturalist. Available from https://www.inaturalist.org. Accessed [10/01/2023].
	42336850	N/A	Non-Type	Central Karoo	South Africa	Animalia	Arthropoda	Insecta	Mantodea	Hymenopoidea	Giglio-Tos, 1915	Empusidae	Burmeister, 1838	Empusinae	Burmeister, 1838	Empusini	Ehrmann & Roy, 2002	Empusina	Burmeister, 1838	Empusa		Empusa	Illiger, 1798	binotata			Empusa binotata	Audinet-Serville, 1839	Mariaan Claassen	2020-04-15	iNaturalist.org			iNat	https://www.inaturalist.org/observations/42336850	iNaturalist. Available from https://www.inaturalist.org. Accessed [10/01/2023].
	42872442	N/A	Non-Type	Pixley ka Seme	South Africa	Animalia	Arthropoda	Insecta	Mantodea	Hymenopoidea	Giglio-Tos, 1915	Empusidae	Burmeister, 1838	Empusinae	Burmeister, 1838	Empusini	Ehrmann & Roy, 2002	Empusina	Burmeister, 1838	Empusa		Empusa	Illiger, 1798	binotata			Empusa binotata	Audinet-Serville, 1839	Nadia van Zyl	2020-04-22	iNaturalist.org			iNat	https://www.inaturalist.org/observations/42872442	iNaturalist. Available from https://www.inaturalist.org. Accessed [10/01/2023].
	44158416	N/A	Non-Type	Eden	South Africa	Animalia	Arthropoda	Insecta	Mantodea	Hymenopoidea	Giglio-Tos, 1915	Empusidae	Burmeister, 1838	Empusinae	Burmeister, 1838	Empusini	Ehrmann & Roy, 2002	Empusina	Burmeister, 1838	Empusa		Empusa	Illiger, 1798	binotata			Empusa binotata	Audinet-Serville, 1839	Alan Lee	2020-04-28	iNaturalist.org			iNat	https://www.inaturalist.org/observations/44158416	iNaturalist. Available from https://www.inaturalist.org. Accessed [10/01/2023].
	44492260	N/A	Non-Type	City of Cape Town	South Africa	Animalia	Arthropoda	Insecta	Mantodea	Hymenopoidea	Giglio-Tos, 1915	Empusidae	Burmeister, 1838	Empusinae	Burmeister, 1838	Empusini	Ehrmann & Roy, 2002	Empusina	Burmeister, 1838	Empusa		Empusa	Illiger, 1798	binotata			Empusa binotata	Audinet-Serville, 1839	Jason Oxley	2020-04-29	iNaturalist.org			iNat	https://www.inaturalist.org/observations/44492260	iNaturalist. Available from https://www.inaturalist.org. Accessed [10/01/2023].
	45171345	N/A	Non-Type	Waterberg	South Africa	Animalia	Arthropoda	Insecta	Mantodea	Hymenopoidea	Giglio-Tos, 1915	Empusidae	Burmeister, 1838	Empusinae	Burmeister, 1838	Empusini	Ehrmann & Roy, 2002	Empusina	Burmeister, 1838	Empusa		Empusa	Illiger, 1798	binotata			Empusa binotata	Audinet-Serville, 1839	Erwin Sieben	2011-11-10	iNaturalist.org			iNat	https://www.inaturalist.org/observations/45171345	iNaturalist. Available from https://www.inaturalist.org. Accessed [10/01/2023].
	47603420	N/A	Non-Type	Eden	South Africa	Animalia	Arthropoda	Insecta	Mantodea	Hymenopoidea	Giglio-Tos, 1915	Empusidae	Burmeister, 1838	Empusinae	Burmeister, 1838	Empusini	Ehrmann & Roy, 2002	Empusina	Burmeister, 1838	Empusa		Empusa	Illiger, 1798	binotata			Empusa binotata	Audinet-Serville, 1839	Abdul KhalfÃ©	2020-04-25	iNaturalist.org			iNat	https://www.inaturalist.org/observations/47603420	iNaturalist. Available from https://www.inaturalist.org. Accessed [10/01/2023].
	54706604	N/A	Non-Type	Cape Winelands	South Africa	Animalia	Arthropoda	Insecta	Mantodea	Hymenopoidea	Giglio-Tos, 1915	Empusidae	Burmeister, 1838	Empusinae	Burmeister, 1838	Empusini	Ehrmann & Roy, 2002	Empusina	Burmeister, 1838	Empusa		Empusa	Illiger, 1798	binotata			Empusa binotata	Audinet-Serville, 1839	Undefined	2020-07-24	iNaturalist.org			iNat	https://www.inaturalist.org/observations/54706604	iNaturalist. Available from https://www.inaturalist.org. Accessed [10/01/2023].
	61086956	N/A	Non-Type	City of Cape Town	South Africa	Animalia	Arthropoda	Insecta	Mantodea	Hymenopoidea	Giglio-Tos, 1915	Empusidae	Burmeister, 1838	Empusinae	Burmeister, 1838	Empusini	Ehrmann & Roy, 2002	Empusina	Burmeister, 1838	Empusa		Empusa	Illiger, 1798	binotata			Empusa binotata	Audinet-Serville, 1839	Darren November	2020-09-28	iNaturalist.org			iNat	https://www.inaturalist.org/observations/61086956	iNaturalist. Available from https://www.inaturalist.org. Accessed [10/01/2023].
	61098334	N/A	Non-Type	West Coast	South Africa	Animalia	Arthropoda	Insecta	Mantodea	Hymenopoidea	Giglio-Tos, 1915	Empusidae	Burmeister, 1838	Empusinae	Burmeister, 1838	Empusini	Ehrmann & Roy, 2002	Empusina	Burmeister, 1838	Empusa		Empusa	Illiger, 1798	binotata			Empusa binotata	Audinet-Serville, 1839	Ragna Red	2020-09-24	iNaturalist.org			iNat	https://www.inaturalist.org/observations/61098334	iNaturalist. Available from https://www.inaturalist.org. Accessed [10/01/2023].
	61133300	N/A	Non-Type	City of Cape Town	South Africa	Animalia	Arthropoda	Insecta	Mantodea	Hymenopoidea	Giglio-Tos, 1915	Empusidae	Burmeister, 1838	Empusinae	Burmeister, 1838	Empusini	Ehrmann & Roy, 2002	Empusina	Burmeister, 1838	Empusa		Empusa	Illiger, 1798	binotata			Empusa binotata	Audinet-Serville, 1839	Damon Hope	2020-09-28	iNaturalist.org			iNat	https://www.inaturalist.org/observations/61133300	iNaturalist. Available from https://www.inaturalist.org. Accessed [10/01/2023].
	61771965	N/A	Non-Type	Pixley ka Seme	South Africa	Animalia	Arthropoda	Insecta	Mantodea	Hymenopoidea	Giglio-Tos, 1915	Empusidae	Burmeister, 1838	Empusinae	Burmeister, 1838	Empusini	Ehrmann & Roy, 2002	Empusina	Burmeister, 1838	Empusa		Empusa	Illiger, 1798	binotata			Empusa binotata	Audinet-Serville, 1839	Ryan Tippett	2020-09-19	iNaturalist.org			iNat	https://www.inaturalist.org/observations/61771965	iNaturalist. Available from https://www.inaturalist.org. Accessed [10/01/2023].
	61776356	N/A	Non-Type	Pixley ka Seme	South Africa	Animalia	Arthropoda	Insecta	Mantodea	Hymenopoidea	Giglio-Tos, 1915	Empusidae	Burmeister, 1838	Empusinae	Burmeister, 1838	Empusini	Ehrmann & Roy, 2002	Empusina	Burmeister, 1838	Empusa		Empusa	Illiger, 1798	binotata			Empusa binotata	Audinet-Serville, 1839	Ryan Tippett	2020-02-16	iNaturalist.org			iNat	https://www.inaturalist.org/observations/61776356	iNaturalist. Available from https://www.inaturalist.org. Accessed [10/01/2023].
	62873930	N/A	Non-Type	Pixley ka Seme	South Africa	Animalia	Arthropoda	Insecta	Mantodea	Hymenopoidea	Giglio-Tos, 1915	Empusidae	Burmeister, 1838	Empusinae	Burmeister, 1838	Empusini	Ehrmann & Roy, 2002	Empusina	Burmeister, 1838	Empusa		Empusa	Illiger, 1798	binotata			Empusa binotata	Audinet-Serville, 1839	Ryan Tippett	2020-10-17	iNaturalist.org			iNat	https://www.inaturalist.org/observations/62873930	iNaturalist. Available from https://www.inaturalist.org. Accessed [10/01/2023].
	64680250	N/A	Non-Type	Overberg	South Africa	Animalia	Arthropoda	Insecta	Mantodea	Hymenopoidea	Giglio-Tos, 1915	Empusidae	Burmeister, 1838	Empusinae	Burmeister, 1838	Empusini	Ehrmann & Roy, 2002	Empusina	Burmeister, 1838	Empusa		Empusa	Illiger, 1798	binotata			Empusa binotata	Audinet-Serville, 1839	Klaus Wehrlin	2007-05-13	iNaturalist.org			iNat	https://www.inaturalist.org/observations/64680250	iNaturalist. Available from https://www.inaturalist.org. Accessed [10/01/2023].
	64781883	N/A	Non-Type	City of Cape Town	South Africa	Animalia	Arthropoda	Insecta	Mantodea	Hymenopoidea	Giglio-Tos, 1915	Empusidae	Burmeister, 1838	Empusinae	Burmeister, 1838	Empusini	Ehrmann & Roy, 2002	Empusina	Burmeister, 1838	Empusa		Empusa	Illiger, 1798	binotata			Empusa binotata	Audinet-Serville, 1839	Undefined	2020-11-13	iNaturalist.org			iNat	https://www.inaturalist.org/observations/64781883	iNaturalist. Available from https://www.inaturalist.org. Accessed [10/01/2023].
	65140185	N/A	Non-Type	Siyanda	South Africa	Animalia	Arthropoda	Insecta	Mantodea	Hymenopoidea	Giglio-Tos, 1915	Empusidae	Burmeister, 1838	Empusinae	Burmeister, 1838	Empusini	Ehrmann & Roy, 2002	Empusina	Burmeister, 1838	Empusa		Empusa	Illiger, 1798	binotata			Empusa binotata	Audinet-Serville, 1839	Julian Parsons	2017-06-13	iNaturalist.org			iNat	https://www.inaturalist.org/observations/65140185	iNaturalist. Available from https://www.inaturalist.org. Accessed [10/01/2023].
	66881299	N/A	Non-Type	City of Cape Town	South Africa	Animalia	Arthropoda	Insecta	Mantodea	Hymenopoidea	Giglio-Tos, 1915	Empusidae	Burmeister, 1838	Empusinae	Burmeister, 1838	Empusini	Ehrmann & Roy, 2002	Empusina	Burmeister, 1838	Empusa		Empusa	Illiger, 1798	binotata			Empusa binotata	Audinet-Serville, 1839	Undefined	2020-12-21	iNaturalist.org			iNat	https://www.inaturalist.org/observations/66881299	iNaturalist. Available from https://www.inaturalist.org. Accessed [10/01/2023].
	67085505	N/A	Non-Type	West Coast	South Africa	Animalia	Arthropoda	Insecta	Mantodea	Hymenopoidea	Giglio-Tos, 1915	Empusidae	Burmeister, 1838	Empusinae	Burmeister, 1838	Empusini	Ehrmann & Roy, 2002	Empusina	Burmeister, 1838	Empusa		Empusa	Illiger, 1798	binotata			Empusa binotata	Audinet-Serville, 1839	Cecile Roux	2020-12-26	iNaturalist.org			iNat	https://www.inaturalist.org/observations/67085505	iNaturalist. Available from https://www.inaturalist.org. Accessed [10/01/2023].
	67897015	N/A	Non-Type	Siyanda	South Africa	Animalia	Arthropoda	Insecta	Mantodea	Hymenopoidea	Giglio-Tos, 1915	Empusidae	Burmeister, 1838	Empusinae	Burmeister, 1838	Empusini	Ehrmann & Roy, 2002	Empusina	Burmeister, 1838	Empusa		Empusa	Illiger, 1798	binotata			Empusa binotata	Audinet-Serville, 1839	Andrea Weiss	2021-01-11	iNaturalist.org			iNat	https://www.inaturalist.org/observations/67897015	iNaturalist. Available from https://www.inaturalist.org. Accessed [10/01/2023].
	67955486	N/A	Non-Type	Siyanda	South Africa	Animalia	Arthropoda	Insecta	Mantodea	Hymenopoidea	Giglio-Tos, 1915	Empusidae	Burmeister, 1838	Empusinae	Burmeister, 1838	Empusini	Ehrmann & Roy, 2002	Empusina	Burmeister, 1838	Empusa		Empusa	Illiger, 1798	binotata			Empusa binotata	Audinet-Serville, 1839	Daniel Venter	2020-09-12	iNaturalist.org			iNat	https://www.inaturalist.org/observations/67955486	iNaturalist. Available from https://www.inaturalist.org. Accessed [10/01/2023].
	68263398	N/A	Non-Type	Overberg	South Africa	Animalia	Arthropoda	Insecta	Mantodea	Hymenopoidea	Giglio-Tos, 1915	Empusidae	Burmeister, 1838	Empusinae	Burmeister, 1838	Empusini	Ehrmann & Roy, 2002	Empusina	Burmeister, 1838	Empusa		Empusa	Illiger, 1798	binotata			Empusa binotata	Audinet-Serville, 1839	Beat Akeret	2018-10-07	iNaturalist.org			iNat	https://www.inaturalist.org/observations/68263398	iNaturalist. Available from https://www.inaturalist.org. Accessed [10/01/2023].
	68655143	N/A	Non-Type	Joe Gqabi	South Africa	Animalia	Arthropoda	Insecta	Mantodea	Hymenopoidea	Giglio-Tos, 1915	Empusidae	Burmeister, 1838	Empusinae	Burmeister, 1838	Empusini	Ehrmann & Roy, 2002	Empusina	Burmeister, 1838	Empusa		Empusa	Illiger, 1798	binotata			Empusa binotata	Audinet-Serville, 1839	Undefined	2020-12-31	iNaturalist.org			iNat	https://www.inaturalist.org/observations/68655143	iNaturalist. Available from https://www.inaturalist.org. Accessed [10/01/2023].
	70810756	N/A	Non-Type	Overberg	South Africa	Animalia	Arthropoda	Insecta	Mantodea	Hymenopoidea	Giglio-Tos, 1915	Empusidae	Burmeister, 1838	Empusinae	Burmeister, 1838	Empusini	Ehrmann & Roy, 2002	Empusina	Burmeister, 1838	Empusa		Empusa	Illiger, 1798	binotata			Empusa binotata	Audinet-Serville, 1839	Jenny	2021-03-08	iNaturalist.org			iNat	https://www.inaturalist.org/observations/70810756	iNaturalist. Available from https://www.inaturalist.org. Accessed [10/01/2023].
	71546118	N/A	Non-Type	Cape Winelands	South Africa	Animalia	Arthropoda	Insecta	Mantodea	Hymenopoidea	Giglio-Tos, 1915	Empusidae	Burmeister, 1838	Empusinae	Burmeister, 1838	Empusini	Ehrmann & Roy, 2002	Empusina	Burmeister, 1838	Empusa		Empusa	Illiger, 1798	binotata			Empusa binotata	Audinet-Serville, 1839	Wilfred Pheiffer	2021-03-13	iNaturalist.org			iNat	https://www.inaturalist.org/observations/71546118	iNaturalist. Available from https://www.inaturalist.org. Accessed [10/01/2023].
	71953732	N/A	Non-Type	Namakwa	South Africa	Animalia	Arthropoda	Insecta	Mantodea	Hymenopoidea	Giglio-Tos, 1915	Empusidae	Burmeister, 1838	Empusinae	Burmeister, 1838	Empusini	Ehrmann & Roy, 2002	Empusina	Burmeister, 1838	Empusa		Empusa	Illiger, 1798	binotata			Empusa binotata	Audinet-Serville, 1839	Thomas	2021-03-23	iNaturalist.org			iNat	https://www.inaturalist.org/observations/71953732	iNaturalist. Available from https://www.inaturalist.org. Accessed [10/01/2023].
	73281978	N/A	Non-Type	Eden	South Africa	Animalia	Arthropoda	Insecta	Mantodea	Hymenopoidea	Giglio-Tos, 1915	Empusidae	Burmeister, 1838	Empusinae	Burmeister, 1838	Empusini	Ehrmann & Roy, 2002	Empusina	Burmeister, 1838	Empusa		Empusa	Illiger, 1798	binotata			Empusa binotata	Audinet-Serville, 1839	Cameron Scott	2019-11-02	iNaturalist.org			iNat	https://www.inaturalist.org/observations/73281978	iNaturalist. Available from https://www.inaturalist.org. Accessed [10/01/2023].
	74024218	N/A	Non-Type	Central Karoo	South Africa	Animalia	Arthropoda	Insecta	Mantodea	Hymenopoidea	Giglio-Tos, 1915	Empusidae	Burmeister, 1838	Empusinae	Burmeister, 1838	Empusini	Ehrmann & Roy, 2002	Empusina	Burmeister, 1838	Empusa		Empusa	Illiger, 1798	binotata			Empusa binotata	Audinet-Serville, 1839	Vera Frith	2021-04-09	iNaturalist.org			iNat	https://www.inaturalist.org/observations/74024218	iNaturalist. Available from https://www.inaturalist.org. Accessed [10/01/2023].
	74069327	N/A	Non-Type	Cape Winelands	South Africa	Animalia	Arthropoda	Insecta	Mantodea	Hymenopoidea	Giglio-Tos, 1915	Empusidae	Burmeister, 1838	Empusinae	Burmeister, 1838	Empusini	Ehrmann & Roy, 2002	Empusina	Burmeister, 1838	Empusa		Empusa	Illiger, 1798	binotata			Empusa binotata	Audinet-Serville, 1839	HendrÃ©	2021-04-15	iNaturalist.org			iNat	https://www.inaturalist.org/observations/74069327	iNaturalist. Available from https://www.inaturalist.org. Accessed [10/01/2023].
	74367887	N/A	Non-Type	Cape Winelands	South Africa	Animalia	Arthropoda	Insecta	Mantodea	Hymenopoidea	Giglio-Tos, 1915	Empusidae	Burmeister, 1838	Empusinae	Burmeister, 1838	Empusini	Ehrmann & Roy, 2002	Empusina	Burmeister, 1838	Empusa		Empusa	Illiger, 1798	binotata			Empusa binotata	Audinet-Serville, 1839	Mariska de Wit	2021-04-15	iNaturalist.org			iNat	https://www.inaturalist.org/observations/74367887	iNaturalist. Available from https://www.inaturalist.org. Accessed [10/01/2023].
	74607548	N/A	Non-Type	Siyanda	South Africa	Animalia	Arthropoda	Insecta	Mantodea	Hymenopoidea	Giglio-Tos, 1915	Empusidae	Burmeister, 1838	Empusinae	Burmeister, 1838	Empusini	Ehrmann & Roy, 2002	Empusina	Burmeister, 1838	Empusa		Empusa	Illiger, 1798	binotata			Empusa binotata	Audinet-Serville, 1839	Undefined	2021-01-09	iNaturalist.org			iNat	https://www.inaturalist.org/observations/74607548	iNaturalist. Available from https://www.inaturalist.org. Accessed [10/01/2023].
	76520236	N/A	Non-Type	City of Cape Town	South Africa	Animalia	Arthropoda	Insecta	Mantodea	Hymenopoidea	Giglio-Tos, 1915	Empusidae	Burmeister, 1838	Empusinae	Burmeister, 1838	Empusini	Ehrmann & Roy, 2002	Empusina	Burmeister, 1838	Empusa		Empusa	Illiger, 1798	binotata			Empusa binotata	Audinet-Serville, 1839	melda	2021-05-01	iNaturalist.org			iNat	https://www.inaturalist.org/observations/76520236	iNaturalist. Available from https://www.inaturalist.org. Accessed [10/01/2023].
	77052589	N/A	Non-Type	West Coast	South Africa	Animalia	Arthropoda	Insecta	Mantodea	Hymenopoidea	Giglio-Tos, 1915	Empusidae	Burmeister, 1838	Empusinae	Burmeister, 1838	Empusini	Ehrmann & Roy, 2002	Empusina	Burmeister, 1838	Empusa		Empusa	Illiger, 1798	binotata			Empusa binotata	Audinet-Serville, 1839	Chriselda Botha	2020-11-22	iNaturalist.org			iNat	https://www.inaturalist.org/observations/77052589	iNaturalist. Available from https://www.inaturalist.org. Accessed [10/01/2023].
	77340081	N/A	Non-Type	Eden	South Africa	Animalia	Arthropoda	Insecta	Mantodea	Hymenopoidea	Giglio-Tos, 1915	Empusidae	Burmeister, 1838	Empusinae	Burmeister, 1838	Empusini	Ehrmann & Roy, 2002	Empusina	Burmeister, 1838	Empusa		Empusa	Illiger, 1798	binotata			Empusa binotata	Audinet-Serville, 1839	kevin koen	2021-05-04	iNaturalist.org			iNat	https://www.inaturalist.org/observations/77340081	iNaturalist. Available from https://www.inaturalist.org. Accessed [10/01/2023].
	79772781	N/A	Non-Type	Overberg	South Africa	Animalia	Arthropoda	Insecta	Mantodea	Hymenopoidea	Giglio-Tos, 1915	Empusidae	Burmeister, 1838	Empusinae	Burmeister, 1838	Empusini	Ehrmann & Roy, 2002	Empusina	Burmeister, 1838	Empusa		Empusa	Illiger, 1798	binotata			Empusa binotata	Audinet-Serville, 1839	Eugene Hahndiek	2021-05-07	iNaturalist.org			iNat	https://www.inaturalist.org/observations/79772781	iNaturalist. Available from https://www.inaturalist.org. Accessed [10/01/2023].
	79960518	N/A	Non-Type	City of Cape Town	South Africa	Animalia	Arthropoda	Insecta	Mantodea	Hymenopoidea	Giglio-Tos, 1915	Empusidae	Burmeister, 1838	Empusinae	Burmeister, 1838	Empusini	Ehrmann & Roy, 2002	Empusina	Burmeister, 1838	Empusa		Empusa	Illiger, 1798	binotata			Empusa binotata	Audinet-Serville, 1839	Matthew Moir	2021-05-23	iNaturalist.org			iNat	https://www.inaturalist.org/observations/79960518	iNaturalist. Available from https://www.inaturalist.org. Accessed [10/01/2023].
	80109454	N/A	Non-Type	City of Cape Town	South Africa	Animalia	Arthropoda	Insecta	Mantodea	Hymenopoidea	Giglio-Tos, 1915	Empusidae	Burmeister, 1838	Empusinae	Burmeister, 1838	Empusini	Ehrmann & Roy, 2002	Empusina	Burmeister, 1838	Empusa		Empusa	Illiger, 1798	binotata			Empusa binotata	Audinet-Serville, 1839	Petro	2021-05-24	iNaturalist.org			iNat	https://www.inaturalist.org/observations/80109454	iNaturalist. Available from https://www.inaturalist.org. Accessed [10/01/2023].
	88600591	N/A	Non-Type	Uthukela	South Africa	Animalia	Arthropoda	Insecta	Mantodea	Hymenopoidea	Giglio-Tos, 1915	Empusidae	Burmeister, 1838	Empusinae	Burmeister, 1838	Empusini	Ehrmann & Roy, 2002	Empusina	Burmeister, 1838	Empusa		Empusa	Illiger, 1798	binotata			Empusa binotata	Audinet-Serville, 1839	Caydn Balie	2018-12-07	iNaturalist.org			iNat	https://www.inaturalist.org/observations/88600591	iNaturalist. Available from https://www.inaturalist.org. Accessed [10/01/2023].
	88920121	N/A	Non-Type	Siyanda	South Africa	Animalia	Arthropoda	Insecta	Mantodea	Hymenopoidea	Giglio-Tos, 1915	Empusidae	Burmeister, 1838	Empusinae	Burmeister, 1838	Empusini	Ehrmann & Roy, 2002	Empusina	Burmeister, 1838	Empusa		Empusa	Illiger, 1798	binotata			Empusa binotata	Audinet-Serville, 1839	Erik	2021-07-08	iNaturalist.org			iNat	https://www.inaturalist.org/observations/88920121	iNaturalist. Available from https://www.inaturalist.org. Accessed [10/01/2023].
	94543536	N/A	Non-Type	Cape Winelands	South Africa	Animalia	Arthropoda	Insecta	Mantodea	Hymenopoidea	Giglio-Tos, 1915	Empusidae	Burmeister, 1838	Empusinae	Burmeister, 1838	Empusini	Ehrmann & Roy, 2002	Empusina	Burmeister, 1838	Empusa		Empusa	Illiger, 1798	binotata			Empusa binotata	Audinet-Serville, 1839	Paul Emms	2021-09-11	iNaturalist.org			iNat	https://www.inaturalist.org/observations/94543536	iNaturalist. Available from https://www.inaturalist.org. Accessed [10/01/2023].
	99479040	N/A	Non-Type	Cape Winelands	South Africa	Animalia	Arthropoda	Insecta	Mantodea	Hymenopoidea	Giglio-Tos, 1915	Empusidae	Burmeister, 1838	Empusinae	Burmeister, 1838	Empusini	Ehrmann & Roy, 2002	Empusina	Burmeister, 1838	Empusa		Empusa	Illiger, 1798	binotata			Empusa binotata	Audinet-Serville, 1839	Undefined	2021-10-05	iNaturalist.org			iNat	https://www.inaturalist.org/observations/99479040	iNaturalist. Available from https://www.inaturalist.org. Accessed [10/01/2023].
	102914476	N/A	Non-Type	Central Karoo	South Africa	Animalia	Arthropoda	Insecta	Mantodea	Hymenopoidea	Giglio-Tos, 1915	Empusidae	Burmeister, 1838	Empusinae	Burmeister, 1838	Empusini	Ehrmann & Roy, 2002	Empusina	Burmeister, 1838	Empusa		Empusa	Illiger, 1798	binotata			Empusa binotata	Audinet-Serville, 1839	Rex Kelfkens	2021-11-30	iNaturalist.org			iNat	https://www.inaturalist.org/observations/102914476	iNaturalist. Available from https://www.inaturalist.org. Accessed [10/01/2023].
	104692723	N/A	Non-Type	Namakwa	South Africa	Animalia	Arthropoda	Insecta	Mantodea	Hymenopoidea	Giglio-Tos, 1915	Empusidae	Burmeister, 1838	Empusinae	Burmeister, 1838	Empusini	Ehrmann & Roy, 2002	Empusina	Burmeister, 1838	Empusa		Empusa	Illiger, 1798	binotata			Empusa binotata	Audinet-Serville, 1839	Kevin Murray	2021-12-22	iNaturalist.org			iNat	https://www.inaturalist.org/observations/104692723	iNaturalist. Available from https://www.inaturalist.org. Accessed [10/01/2023].
	105713592	N/A	Non-Type	West Coast	South Africa	Animalia	Arthropoda	Insecta	Mantodea	Hymenopoidea	Giglio-Tos, 1915	Empusidae	Burmeister, 1838	Empusinae	Burmeister, 1838	Empusini	Ehrmann & Roy, 2002	Empusina	Burmeister, 1838	Empusa		Empusa	Illiger, 1798	binotata			Empusa binotata	Audinet-Serville, 1839	Cecile Roux	2022-01-28	iNaturalist.org			iNat	https://www.inaturalist.org/observations/105713592	iNaturalist. Available from https://www.inaturalist.org. Accessed [10/01/2023].
	105893265	N/A	Non-Type	John Taolo Gaetsewe	South Africa	Animalia	Arthropoda	Insecta	Mantodea	Hymenopoidea	Giglio-Tos, 1915	Empusidae	Burmeister, 1838	Empusinae	Burmeister, 1838	Empusini	Ehrmann & Roy, 2002	Empusina	Burmeister, 1838	Empusa		Empusa	Illiger, 1798	binotata			Empusa binotata	Audinet-Serville, 1839	Genevieve Theron	2022-01-27	iNaturalist.org			iNat	https://www.inaturalist.org/observations/105893265	iNaturalist. Available from https://www.inaturalist.org. Accessed [10/01/2023].
	105996567	N/A	Non-Type	Cape Winelands	South Africa	Animalia	Arthropoda	Insecta	Mantodea	Hymenopoidea	Giglio-Tos, 1915	Empusidae	Burmeister, 1838	Empusinae	Burmeister, 1838	Empusini	Ehrmann & Roy, 2002	Empusina	Burmeister, 1838	Empusa		Empusa	Illiger, 1798	binotata			Empusa binotata	Audinet-Serville, 1839	Mike	2022-01-11	iNaturalist.org			iNat	https://www.inaturalist.org/observations/105996567	iNaturalist. Available from https://www.inaturalist.org. Accessed [10/01/2023].
	107275802	N/A	Non-Type	John Taolo Gaetsewe	South Africa	Animalia	Arthropoda	Insecta	Mantodea	Hymenopoidea	Giglio-Tos, 1915	Empusidae	Burmeister, 1838	Empusinae	Burmeister, 1838	Empusini	Ehrmann & Roy, 2002	Empusina	Burmeister, 1838	Empusa		Empusa	Illiger, 1798	binotata			Empusa binotata	Audinet-Serville, 1839	Mauricio NicolÃ¡s Adreani	2022-02-22	iNaturalist.org			iNat	https://www.inaturalist.org/observations/107275802	iNaturalist. Available from https://www.inaturalist.org. Accessed [10/01/2023].
	107817894	N/A	Non-Type	City of Cape Town	South Africa	Animalia	Arthropoda	Insecta	Mantodea	Hymenopoidea	Giglio-Tos, 1915	Empusidae	Burmeister, 1838	Empusinae	Burmeister, 1838	Empusini	Ehrmann & Roy, 2002	Empusina	Burmeister, 1838	Empusa		Empusa	Illiger, 1798	binotata			Empusa binotata	Audinet-Serville, 1839	Tony Rebelo	2022-02-23	iNaturalist.org			iNat	https://www.inaturalist.org/observations/107817894	iNaturalist. Available from https://www.inaturalist.org. Accessed [10/01/2023].
	108240135	N/A	Non-Type	Eden	South Africa	Animalia	Arthropoda	Insecta	Mantodea	Hymenopoidea	Giglio-Tos, 1915	Empusidae	Burmeister, 1838	Empusinae	Burmeister, 1838	Empusini	Ehrmann & Roy, 2002	Empusina	Burmeister, 1838	Empusa		Empusa	Illiger, 1798	binotata			Empusa binotata	Audinet-Serville, 1839	Rohan_the_antman	2022-03-05	iNaturalist.org			iNat	https://www.inaturalist.org/observations/108240135	iNaturalist. Available from https://www.inaturalist.org. Accessed [10/01/2023].
	108421080	N/A	Non-Type	Central Karoo	South Africa	Animalia	Arthropoda	Insecta	Mantodea	Hymenopoidea	Giglio-Tos, 1915	Empusidae	Burmeister, 1838	Empusinae	Burmeister, 1838	Empusini	Ehrmann & Roy, 2002	Empusina	Burmeister, 1838	Empusa		Empusa	Illiger, 1798	binotata			Empusa binotata	Audinet-Serville, 1839	Collette Hurt	2022-03-12	iNaturalist.org			iNat	https://www.inaturalist.org/observations/108421080	iNaturalist. Available from https://www.inaturalist.org. Accessed [10/01/2023].
	109363073	N/A	Non-Type	West Coast	South Africa	Animalia	Arthropoda	Insecta	Mantodea	Hymenopoidea	Giglio-Tos, 1915	Empusidae	Burmeister, 1838	Empusinae	Burmeister, 1838	Empusini	Ehrmann & Roy, 2002	Empusina	Burmeister, 1838	Empusa		Empusa	Illiger, 1798	binotata			Empusa binotata	Audinet-Serville, 1839	Cecile Roux	2022-03-24	iNaturalist.org			iNat	https://www.inaturalist.org/observations/109363073	iNaturalist. Available from https://www.inaturalist.org. Accessed [10/01/2023].
	113351123	N/A	Non-Type	Central Karoo	South Africa	Animalia	Arthropoda	Insecta	Mantodea	Hymenopoidea	Giglio-Tos, 1915	Empusidae	Burmeister, 1838	Empusinae	Burmeister, 1838	Empusini	Ehrmann & Roy, 2002	Empusina	Burmeister, 1838	Empusa		Empusa	Illiger, 1798	binotata			Empusa binotata	Audinet-Serville, 1839	Antonia	2022-04-29	iNaturalist.org			iNat	https://www.inaturalist.org/observations/113351123	iNaturalist. Available from https://www.inaturalist.org. Accessed [10/01/2023].
	114651462	N/A	Non-Type	Cape Winelands	South Africa	Animalia	Arthropoda	Insecta	Mantodea	Hymenopoidea	Giglio-Tos, 1915	Empusidae	Burmeister, 1838	Empusinae	Burmeister, 1838	Empusini	Ehrmann & Roy, 2002	Empusina	Burmeister, 1838	Empusa		Empusa	Illiger, 1798	binotata			Empusa binotata	Audinet-Serville, 1839	Undefined	2019-10-24	iNaturalist.org			iNat	https://www.inaturalist.org/observations/114651462	iNaturalist. Available from https://www.inaturalist.org. Accessed [10/01/2023].
	115314375	N/A	Non-Type	Overberg	South Africa	Animalia	Arthropoda	Insecta	Mantodea	Hymenopoidea	Giglio-Tos, 1915	Empusidae	Burmeister, 1838	Empusinae	Burmeister, 1838	Empusini	Ehrmann & Roy, 2002	Empusina	Burmeister, 1838	Empusa		Empusa	Illiger, 1798	binotata			Empusa binotata	Audinet-Serville, 1839	Kathleen Garrity	2022-04-29	iNaturalist.org			iNat	https://www.inaturalist.org/observations/115314375	iNaturalist. Available from https://www.inaturalist.org. Accessed [10/01/2023].
	115601005	N/A	Non-Type	Central Karoo	South Africa	Animalia	Arthropoda	Insecta	Mantodea	Hymenopoidea	Giglio-Tos, 1915	Empusidae	Burmeister, 1838	Empusinae	Burmeister, 1838	Empusini	Ehrmann & Roy, 2002	Empusina	Burmeister, 1838	Empusa		Empusa	Illiger, 1798	binotata			Empusa binotata	Audinet-Serville, 1839	Charles	2022-05-05	iNaturalist.org			iNat	https://www.inaturalist.org/observations/115601005	iNaturalist. Available from https://www.inaturalist.org. Accessed [10/01/2023].
	115920883	N/A	Non-Type	Cape Winelands	South Africa	Animalia	Arthropoda	Insecta	Mantodea	Hymenopoidea	Giglio-Tos, 1915	Empusidae	Burmeister, 1838	Empusinae	Burmeister, 1838	Empusini	Ehrmann & Roy, 2002	Empusina	Burmeister, 1838	Empusa		Empusa	Illiger, 1798	binotata			Empusa binotata	Audinet-Serville, 1839	melda	2022-05-07	iNaturalist.org			iNat	https://www.inaturalist.org/observations/115920883	iNaturalist. Available from https://www.inaturalist.org. Accessed [10/01/2023].
	132291448	N/A	Non-Type	City of Cape Town	South Africa	Animalia	Arthropoda	Insecta	Mantodea	Hymenopoidea	Giglio-Tos, 1915	Empusidae	Burmeister, 1838	Empusinae	Burmeister, 1838	Empusini	Ehrmann & Roy, 2002	Empusina	Burmeister, 1838	Empusa		Empusa	Illiger, 1798	binotata			Empusa binotata	Audinet-Serville, 1839	Jacques van der Merwe	2022-08-25	iNaturalist.org			iNat	https://www.inaturalist.org/observations/132291448	iNaturalist. Available from https://www.inaturalist.org. Accessed [10/01/2023].
	135481855	N/A	Non-Type	West Coast	South Africa	Animalia	Arthropoda	Insecta	Mantodea	Hymenopoidea	Giglio-Tos, 1915	Empusidae	Burmeister, 1838	Empusinae	Burmeister, 1838	Empusini	Ehrmann & Roy, 2002	Empusina	Burmeister, 1838	Empusa		Empusa	Illiger, 1798	binotata			Empusa binotata	Audinet-Serville, 1839	Belinda Fanner	2022-09-18	iNaturalist.org			iNat	https://www.inaturalist.org/observations/135481855	iNaturalist. Available from https://www.inaturalist.org. Accessed [10/01/2023].
	135511914	N/A	Non-Type	West Coast	South Africa	Animalia	Arthropoda	Insecta	Mantodea	Hymenopoidea	Giglio-Tos, 1915	Empusidae	Burmeister, 1838	Empusinae	Burmeister, 1838	Empusini	Ehrmann & Roy, 2002	Empusina	Burmeister, 1838	Empusa		Empusa	Illiger, 1798	binotata			Empusa binotata	Audinet-Serville, 1839	Antonio Tonin	2022-09-18	iNaturalist.org			iNat	https://www.inaturalist.org/observations/135511914	iNaturalist. Available from https://www.inaturalist.org. Accessed [10/01/2023].
	135788992	N/A	Non-Type	City of Cape Town	South Africa	Animalia	Arthropoda	Insecta	Mantodea	Hymenopoidea	Giglio-Tos, 1915	Empusidae	Burmeister, 1838	Empusinae	Burmeister, 1838	Empusini	Ehrmann & Roy, 2002	Empusina	Burmeister, 1838	Empusa		Empusa	Illiger, 1798	binotata			Empusa binotata	Audinet-Serville, 1839	Undefined	2022-09-20	iNaturalist.org			iNat	https://www.inaturalist.org/observations/135788992	iNaturalist. Available from https://www.inaturalist.org. Accessed [10/01/2023].
53	5232	N/A	Non-Type	Teyateyaneng	Lesotho	Animalia	Arthropoda	Insecta	Mantodea	Hymenopoidea	Giglio-Tos, 1915	Empusidae	Burmeister, 1838	Empusinae	Burmeister, 1838	Empusini	Ehrmann & Roy, 2002	Empusina	Burmeister, 1838	Empusa		Empusa	Illiger, 1798	sp.			Empusa sp.	Illiger, 1798	D.J Brothers	1964	Unspesified	Student Collection, Rhodes University, Grahamstown	Undefined	RU		N/A
54	5224	N/A	Non-Type	Elandskraal	South Africa	Animalia	Arthropoda	Insecta	Mantodea	Hymenopoidea	Giglio-Tos, 1915	Empusidae	Burmeister, 1838	Empusinae	Burmeister, 1838	Empusini	Ehrmann & Roy, 2002	Empusina	Burmeister, 1838	Empusa		Empusa	Illiger, 1798	sp.			Empusa sp.	Illiger, 1798	J.J Cockburn	2004	Unspesified	Student Collection, Rhodes University, Grahamstown	Undefined	RU		N/A
56	5271	N/A	Non-Type	Rietfontein farm	South Africa	Animalia	Arthropoda	Insecta	Mantodea	Hymenopoidea	Giglio-Tos, 1915	Empusidae	Burmeister, 1838	Empusinae	Burmeister, 1838	Empusini	Ehrmann & Roy, 2002	Empusina	Burmeister, 1838	Empusa		Empusa	Illiger, 1798	sp.			Empusa sp.	Illiger, 1798	J. Bellingan	2009	Unspesified	Student Collection, Rhodes University, Grahamstown	Undefined	RU		N/A
1451	6506	N/A	Non-Type	Seven Weeks Poort	South Africa	Animalia	Arthropoda	Insecta	Mantodea	Chroicopteroidea	Giglio-Tos, 1915	Chroicopteridae	Giglio-Tos, 1915	Chriocopterinae	Giglio-Tos, 1915	Chriocopterini	Giglio-Tos, 1915	Chroicopterina	Giglio-Tos, 1915	(Entella)	Stal, 1877	Entella	Stål, 1877	delalandi			Entella delalandi	(Saussure, 1870)	G. van Son	1954	Department Kaltenbach 1989	Ditsong National Museum of Natural History, Pretoria	Undefined	DNMNH	N/A	N/A
1452	6513	N/A	Non-Type	Seven Weeks Poort	South Africa	Animalia	Arthropoda	Insecta	Mantodea	Chroicopteroidea	Giglio-Tos, 1915	Chroicopteridae	Giglio-Tos, 1915	Chriocopterinae	Giglio-Tos, 1915	Chriocopterini	Giglio-Tos, 1915	Chroicopterina	Giglio-Tos, 1915	(Entella)	Stal, 1877	Entella	Stål, 1877	delalandi			Entella delalandi	(Saussure, 1870)	G. van Son	1954	Department Kaltenbach 1989	Ditsong National Museum of Natural History, Pretoria	Undefined	DNMNH	N/A	N/A
1453	6514	N/A	Non-Type	Worcester	South Africa	Animalia	Arthropoda	Insecta	Mantodea	Chroicopteroidea	Giglio-Tos, 1915	Chroicopteridae	Giglio-Tos, 1915	Chriocopterinae	Giglio-Tos, 1915	Chriocopterini	Giglio-Tos, 1915	Chroicopterina	Giglio-Tos, 1915	(Entella)	Stal, 1877	Entella	Stål, 1877	delalandi			Entella delalandi	(Saussure, 1870)	Vari & Goode	1962	Department Kaltenbach 1989	Ditsong National Museum of Natural History, Pretoria	Undefined	DNMNH	N/A	N/A
1454	6506	N/A	Non-Type	Worcester	South Africa	Animalia	Arthropoda	Insecta	Mantodea	Chroicopteroidea	Giglio-Tos, 1915	Chroicopteridae	Giglio-Tos, 1915	Chriocopterinae	Giglio-Tos, 1915	Chriocopterini	Giglio-Tos, 1915	Chroicopterina	Giglio-Tos, 1915	(Entella)	Stal, 1877	Entella	Stål, 1877	delalandi			Entella delalandi	(Saussure, 1870)	L.Vari	1965	Department Kaltenbach 1989	Ditsong National Museum of Natural History, Pretoria	Undefined	DNMNH	N/A	N/A
1455	6510	N/A	Non-Type	Worcester	South Africa	Animalia	Arthropoda	Insecta	Mantodea	Chroicopteroidea	Giglio-Tos, 1915	Chroicopteridae	Giglio-Tos, 1915	Chriocopterinae	Giglio-Tos, 1915	Chriocopterini	Giglio-Tos, 1915	Chroicopterina	Giglio-Tos, 1915	(Entella)	Stal, 1877	Entella	Stål, 1877	delalandi			Entella delalandi	(Saussure, 1870)	L.Vari	1965	Department Kaltenbach 1989	Ditsong National Museum of Natural History, Pretoria	Undefined	DNMNH	N/A	N/A
1456	6514	N/A	Non-Type	Algeria forest	South Africa	Animalia	Arthropoda	Insecta	Mantodea	Chroicopteroidea	Giglio-Tos, 1915	Chroicopteridae	Giglio-Tos, 1915	Chriocopterinae	Giglio-Tos, 1915	Chriocopterini	Giglio-Tos, 1915	Chroicopterina	Giglio-Tos, 1915	(Entella)	Stal, 1877	Entella	Stål, 1877	delalandi			Entella delalandi	(Saussure, 1870)	Vari & Potgieter	1966	Department Kaltenbach 1989	Ditsong National Museum of Natural History, Pretoria	Undefined	DNMNH	N/A	N/A
1457	6515	N/A	Non-Type	Du Toits Kloof	South Africa	Animalia	Arthropoda	Insecta	Mantodea	Chroicopteroidea	Giglio-Tos, 1915	Chroicopteridae	Giglio-Tos, 1915	Chriocopterinae	Giglio-Tos, 1915	Chriocopterini	Giglio-Tos, 1915	Chroicopterina	Giglio-Tos, 1915	(Entella)	Stal, 1877	Entella	Stål, 1877	delalandi			Entella delalandi	(Saussure, 1870)	Vari & Potgieter	1966	Department Kaltenbach 1989	Ditsong National Museum of Natural History, Pretoria	Undefined	DNMNH	N/A	N/A
1458	6507	N/A	Non-Type	Worcester	South Africa	Animalia	Arthropoda	Insecta	Mantodea	Chroicopteroidea	Giglio-Tos, 1915	Chroicopteridae	Giglio-Tos, 1915	Chriocopterinae	Giglio-Tos, 1915	Chriocopterini	Giglio-Tos, 1915	Chroicopterina	Giglio-Tos, 1915	(Entella)	Stal, 1877	Entella	Stål, 1877	delalandi			Entella delalandi	(Saussure, 1870)	Vari & Potgieter	1967	Department Kaltenbach 1989	Ditsong National Museum of Natural History, Pretoria	Undefined	DNMNH	N/A	N/A
1459	6507	N/A	Non-Type	Worcester	South Africa	Animalia	Arthropoda	Insecta	Mantodea	Chroicopteroidea	Giglio-Tos, 1915	Chroicopteridae	Giglio-Tos, 1915	Chriocopterinae	Giglio-Tos, 1915	Chriocopterini	Giglio-Tos, 1915	Chroicopterina	Giglio-Tos, 1915	(Entella)	Stal, 1877	Entella	Stål, 1877	delalandi			Entella delalandi	(Saussure, 1870)	Vari & Potgieter	1967	Department Kaltenbach 1989	Ditsong National Museum of Natural History, Pretoria	Undefined	DNMNH	N/A	N/A
1460	6508	N/A	Non-Type	Worcester	South Africa	Animalia	Arthropoda	Insecta	Mantodea	Chroicopteroidea	Giglio-Tos, 1915	Chroicopteridae	Giglio-Tos, 1915	Chriocopterinae	Giglio-Tos, 1915	Chriocopterini	Giglio-Tos, 1915	Chroicopterina	Giglio-Tos, 1915	(Entella)	Stal, 1877	Entella	Stål, 1877	delalandi			Entella delalandi	(Saussure, 1870)	Vari & Potgieter	1967	Department Kaltenbach 1989	Ditsong National Museum of Natural History, Pretoria	Undefined	DNMNH	N/A	N/A
1461	6509	N/A	Non-Type	Worcester	South Africa	Animalia	Arthropoda	Insecta	Mantodea	Chroicopteroidea	Giglio-Tos, 1915	Chroicopteridae	Giglio-Tos, 1915	Chriocopterinae	Giglio-Tos, 1915	Chriocopterini	Giglio-Tos, 1915	Chroicopterina	Giglio-Tos, 1915	(Entella)	Stal, 1877	Entella	Stål, 1877	delalandi			Entella delalandi	(Saussure, 1870)	Vari & Potgieter	1967	Department Kaltenbach 1989	Ditsong National Museum of Natural History, Pretoria	Undefined	DNMNH	N/A	N/A
1462	6511	N/A	Non-Type	Worcester	South Africa	Animalia	Arthropoda	Insecta	Mantodea	Chroicopteroidea	Giglio-Tos, 1915	Chroicopteridae	Giglio-Tos, 1915	Chriocopterinae	Giglio-Tos, 1915	Chriocopterini	Giglio-Tos, 1915	Chroicopterina	Giglio-Tos, 1915	(Entella)	Stal, 1877	Entella	Stål, 1877	delalandi			Entella delalandi	(Saussure, 1870)	Vari & Potgieter	1967	Department Kaltenbach 1989	Ditsong National Museum of Natural History, Pretoria	Undefined	DNMNH	N/A	N/A
1463	6515	N/A	Non-Type	Worcester	South Africa	Animalia	Arthropoda	Insecta	Mantodea	Chroicopteroidea	Giglio-Tos, 1915	Chroicopteridae	Giglio-Tos, 1915	Chriocopterinae	Giglio-Tos, 1915	Chriocopterini	Giglio-Tos, 1915	Chroicopterina	Giglio-Tos, 1915	(Entella)	Stal, 1877	Entella	Stål, 1877	delalandi			Entella delalandi	(Saussure, 1870)	Vari & Potgieter	1967	Department Kaltenbach 1989	Ditsong National Museum of Natural History, Pretoria	Undefined	DNMNH	N/A	N/A
1464	6516	N/A	Non-Type	Worcester	South Africa	Animalia	Arthropoda	Insecta	Mantodea	Chroicopteroidea	Giglio-Tos, 1915	Chroicopteridae	Giglio-Tos, 1915	Chriocopterinae	Giglio-Tos, 1915	Chriocopterini	Giglio-Tos, 1915	Chroicopterina	Giglio-Tos, 1915	(Entella)	Stal, 1877	Entella	Stål, 1877	delalandi			Entella delalandi	(Saussure, 1870)	Vari & Potgieter	1967	Department Kaltenbach 1989	Ditsong National Museum of Natural History, Pretoria	Undefined	DNMNH	N/A	N/A
1465	6511	N/A	Non-Type	Algeria forest	South Africa	Animalia	Arthropoda	Insecta	Mantodea	Chroicopteroidea	Giglio-Tos, 1915	Chroicopteridae	Giglio-Tos, 1915	Chriocopterinae	Giglio-Tos, 1915	Chriocopterini	Giglio-Tos, 1915	Chroicopterina	Giglio-Tos, 1915	(Entella)	Stal, 1877	Entella	Stål, 1877	delalandi			Entella delalandi	(Saussure, 1870)	Potgieter & Strydom	1969	Department Kaltenbach 1989	Ditsong National Museum of Natural History, Pretoria	Undefined	DNMNH	N/A	N/A
1466	6512	N/A	Non-Type	Algeria forest	South Africa	Animalia	Arthropoda	Insecta	Mantodea	Chroicopteroidea	Giglio-Tos, 1915	Chroicopteridae	Giglio-Tos, 1915	Chriocopterinae	Giglio-Tos, 1915	Chriocopterini	Giglio-Tos, 1915	Chroicopterina	Giglio-Tos, 1915	(Entella)	Stal, 1877	Entella	Stål, 1877	delalandi			Entella delalandi	(Saussure, 1870)	Snyman & Jones	1971	Department Kaltenbach 1989	Ditsong National Museum of Natural History, Pretoria	Undefined	DNMNH	N/A	N/A
1467	6508	N/A	Non-Type	Stellenbosch	South Africa	Animalia	Arthropoda	Insecta	Mantodea	Chroicopteroidea	Giglio-Tos, 1915	Chroicopteridae	Giglio-Tos, 1915	Chriocopterinae	Giglio-Tos, 1915	Chriocopterini	Giglio-Tos, 1915	Chroicopterina	Giglio-Tos, 1915	(Entella)	Stal, 1877	Entella	Stål, 1877	delalandi			Entella delalandi	(Saussure, 1870)	Dr. Brauns	1926	Department Max Beier 1952	Ditsong National Museum of Natural History, Pretoria	Undefined	DNMNH	N/A	N/A
	NRM-MANT0000616	1146473880	Non-Type	South Africa [No precise locality information available]	South Africa	Animalia	Arthropoda	Insecta	Mantodea	Chroicopteroidea	Giglio-Tos, 1915	Chroicopteridae	Giglio-Tos, 1915	Chriocopterinae	Giglio-Tos, 1915	Chriocopterini	Giglio-Tos, 1915	Chroicopterina	Giglio-Tos, 1915	(Entella)	Stal, 1877	Entella	Stål, 1877	delalandi			Entella delalandi	Saussure, 1870	Undefined	Undefined	A. P. Kaltenbach	Swedish Museum of Natural History (NRM)	Female	NRM	https://www.gbif.org/occurrence/1146473880	N/A
	NRM-MANT0000619	1146473881	Non-Type	South Africa [No precise locality information available]	South Africa	Animalia	Arthropoda	Insecta	Mantodea	Chroicopteroidea	Giglio-Tos, 1915	Chroicopteridae	Giglio-Tos, 1915	Chriocopterinae	Giglio-Tos, 1915	Chriocopterini	Giglio-Tos, 1915	Chroicopterina	Giglio-Tos, 1915	(Entella)	Stal, 1877	Entella	Stål, 1877	delalandi			Entella delalandi	Saussure, 1870	Undefined	Undefined	A. P. Kaltenbach	Swedish Museum of Natural History (NRM)	Male	NRM	https://www.gbif.org/occurrence/1146473881	N/A
	NRM-MANT0000620	1146473886	Non-Type	South Africa [No precise locality information available]	South Africa	Animalia	Arthropoda	Insecta	Mantodea	Chroicopteroidea	Giglio-Tos, 1915	Chroicopteridae	Giglio-Tos, 1915	Chriocopterinae	Giglio-Tos, 1915	Chriocopterini	Giglio-Tos, 1915	Chroicopterina	Giglio-Tos, 1915	(Entella)	Stal, 1877	Entella	Stål, 1877	delalandi			Entella delalandi	Saussure, 1870	Undefined	Undefined	A. P. Kaltenbach	Swedish Museum of Natural History (NRM)	Male	NRM	https://www.gbif.org/occurrence/1146473886	N/A
	NRM-MANT0000618	1146473890	Non-Type	South Africa [No precise locality information available]	South Africa	Animalia	Arthropoda	Insecta	Mantodea	Chroicopteroidea	Giglio-Tos, 1915	Chroicopteridae	Giglio-Tos, 1915	Chriocopterinae	Giglio-Tos, 1915	Chriocopterini	Giglio-Tos, 1915	Chroicopterina	Giglio-Tos, 1915	(Entella)	Stal, 1877	Entella	Stål, 1877	delalandi			Entella delalandi	Saussure, 1870	Undefined	Undefined	A. P. Kaltenbach	Swedish Museum of Natural History (NRM)	Male	NRM	https://www.gbif.org/occurrence/1146473890	N/A
	NRM-MANT0000617	1146473911	Non-Type	South Africa [No precise locality information available]	South Africa	Animalia	Arthropoda	Insecta	Mantodea	Chroicopteroidea	Giglio-Tos, 1915	Chroicopteridae	Giglio-Tos, 1915	Chriocopterinae	Giglio-Tos, 1915	Chriocopterini	Giglio-Tos, 1915	Chroicopterina	Giglio-Tos, 1915	(Entella)	Stal, 1877	Entella	Stål, 1877	delalandi			Entella delalandi	Saussure, 1870	Undefined	Undefined	A. P. Kaltenbach	Swedish Museum of Natural History (NRM)	Female	NRM	https://www.gbif.org/occurrence/1146473911	N/A
	NRM-MANT0000615	1146473936	Non-Type	Transvaal	South Africa	Animalia	Arthropoda	Insecta	Mantodea	Chroicopteroidea	Giglio-Tos, 1915	Chroicopteridae	Giglio-Tos, 1915	Chriocopterinae	Giglio-Tos, 1915	Chriocopterini	Giglio-Tos, 1915	Chroicopterina	Giglio-Tos, 1915	(Entella)	Stal, 1877	Entella	Stål, 1877	delalandi			Entella delalandi	Saussure, 1870	Undefined	Undefined	Werner	Swedish Museum of Natural History (NRM)	Female	NRM	https://www.gbif.org/occurrence/1146473936	N/A
	MNHN-EP-EP2428	N/A	Non-Type	Afrique du Sud	South Africa	Animalia	Arthropoda	Insecta	Mantodea	Chroicopteroidea	Giglio-Tos, 1915	Chroicopteridae	Giglio-Tos, 1915	Chriocopterinae	Giglio-Tos, 1915	Chriocopterini	Giglio-Tos, 1915	Chroicopterina	Giglio-Tos, 1915	(Entella)	Stal, 1877	Entella	Stål, 1877	delalandi			Entella delalandi	Saussure, 1870	Undefined	Undefined	Kaltenbach, A.	Muséum national d'Histoire naturelle	Male	MNHN	N/A	N/A
	MNHN-EP-EP2429	N/A	Non-Type	Afrique du Sud	South Africa	Animalia	Arthropoda	Insecta	Mantodea	Chroicopteroidea	Giglio-Tos, 1915	Chroicopteridae	Giglio-Tos, 1915	Chriocopterinae	Giglio-Tos, 1915	Chriocopterini	Giglio-Tos, 1915	Chroicopterina	Giglio-Tos, 1915	(Entella)	Stal, 1877	Entella	Stål, 1877	delalandi			Entella delalandi	Saussure, 1870	Undefined	Undefined	Kaltenbach, A.	Muséum national d'Histoire naturelle	Male	MNHN	N/A	N/A
	MNHN-EP-EP2467	N/A	Non-Type	Afrique du Sud	South Africa	Animalia	Arthropoda	Insecta	Mantodea	Chroicopteroidea	Giglio-Tos, 1915	Chroicopteridae	Giglio-Tos, 1915	Chriocopterinae	Giglio-Tos, 1915	Chriocopterini	Giglio-Tos, 1915	Chroicopterina	Giglio-Tos, 1915	(Entella)	Stal, 1877	Entella	Stål, 1877	delalandi			Entella delalandi	Saussure, 1870	Undefined	Undefined	Kaltenbach, A.	Muséum national d'Histoire naturelle	Female	MNHN	N/A	N/A
	SMNK-MANT 02719	N/A	Non-Type	Kapstadt	South Africa	Animalia	Arthropoda	Insecta	Mantodea	Chroicopteroidea	Giglio-Tos, 1915	Chroicopteridae	Giglio-Tos, 1915	Chriocopterinae	Giglio-Tos, 1915	Chriocopterini	Giglio-Tos, 1915	Chroicopterina	Giglio-Tos, 1915	(Entella)	Stal, 1877	Entella	Stål, 1877	delalandi			Entella delalandi	Saussure, 1870	Undefined	3.1993	Ehrmann, R.	Staatliches Museum für Naturkunde Karlsruhe, Germany	Female	SMNK	N/A	N/A
	268661	1042880332	Holotype	Royal Natal National Park	South Africa	Animalia	Arthropoda	Insecta	Mantodea	Chroicopteroidea	Giglio-Tos, 1915	Chroicopteridae	Giglio-Tos, 1915	Chriocopterinae	Giglio-Tos, 1915	Chriocopterini	Giglio-Tos, 1915	Chroicopterina	Giglio-Tos, 1915	(Entella)	Stal, 1877	Entella	Stål, 1877	natalica			Entella natalica	Beier, 1955	Undefined	Undefined	Beier 1953	Lund University Biological Museum	Undefined	MZLU	https://www.flickr.com/photos/127240649@N08/53195161452/in/photolist-2p3FEE9-2p3GutH-2p3F7d5	N/A
1468	4070	N/A	Non-Type	Dunbrody	South Africa	Animalia	Arthropoda	Insecta	Mantodea	Chroicopteroidea	Giglio-Tos, 1915	Chroicopteridae	Giglio-Tos, 1915	Chriocopterinae	Giglio-Tos, 1915	Chriocopterini	Giglio-Tos, 1915	Chroicopterina	Giglio-Tos, 1915	(Entella)	Stal, 1877	Entella	Stål, 1877	nebulosa			Entella nebulosa	(Serville, 1839)	Undefined	1898	Department Albert John Hesse	Iziko South African Museum, Cape Town	Undefined	IZIKO	N/A	N/A
1469	4067	N/A	Non-Type	Cape Town	South Africa	Animalia	Arthropoda	Insecta	Mantodea	Chroicopteroidea	Giglio-Tos, 1915	Chroicopteridae	Giglio-Tos, 1915	Chriocopterinae	Giglio-Tos, 1915	Chriocopterini	Giglio-Tos, 1915	Chroicopterina	Giglio-Tos, 1915	(Entella)	Stal, 1877	Entella	Stål, 1877	nebulosa			Entella nebulosa	(Serville, 1839)	Collectors name illegible	1965	Department Albert John Hesse	Iziko South African Museum, Cape Town	Undefined	IZIKO	N/A	N/A
1470	4068	N/A	Non-Type	Cape Town	South Africa	Animalia	Arthropoda	Insecta	Mantodea	Chroicopteroidea	Giglio-Tos, 1915	Chroicopteridae	Giglio-Tos, 1915	Chriocopterinae	Giglio-Tos, 1915	Chriocopterini	Giglio-Tos, 1915	Chroicopterina	Giglio-Tos, 1915	(Entella)	Stal, 1877	Entella	Stål, 1877	nebulosa			Entella nebulosa	(Serville, 1839)	Collectors name Undefined	-	Department Albert John Hesse	Iziko South African Museum, Cape Town	Undefined	IZIKO	N/A	N/A
	NRM-MANT0000613	1146473930	Non-Type	Cape Colony	South Africa	Animalia	Arthropoda	Insecta	Mantodea	Chroicopteroidea	Giglio-Tos, 1915	Chroicopteridae	Giglio-Tos, 1915	Chriocopterinae	Giglio-Tos, 1915	Chriocopterini	Giglio-Tos, 1915	Chroicopterina	Giglio-Tos, 1915	(Entella)	Stal, 1877	Entella	Stål, 1877	nebulosa			Entella nebulosa	(Serville, 1839)	Undefined	Undefined	Undefined	Swedish Museum of Natural History (NRM)	Female	NRM	https://www.gbif.org/occurrence/1146473930	N/A
1477	6502	N/A	Non-Type	Pretoria	South Africa	Animalia	Arthropoda	Insecta	Mantodea	Chroicopteroidea	Giglio-Tos, 1915	Chroicopteridae	Giglio-Tos, 1915	Chriocopterinae	Giglio-Tos, 1915	Chriocopterini	Giglio-Tos, 1915	Chroicopterina	Giglio-Tos, 1915	(Entella)	Stal, 1877	Entella	Stål, 1877	pusilla	Unspesified		Entella pusilla	Beier, 1953	E.C.G Bedford	1936	Department Max Beier 1952	Ditsong National Museum of Natural History, Pretoria	Undefined	DNMNH	N/A	N/A
1478	6502	N/A	Non-Type	Rustenburg	South Africa	Animalia	Arthropoda	Insecta	Mantodea	Chroicopteroidea	Giglio-Tos, 1915	Chroicopteridae	Giglio-Tos, 1915	Chriocopterinae	Giglio-Tos, 1915	Chriocopterini	Giglio-Tos, 1915	Chroicopterina	Giglio-Tos, 1915	(Entella)	Stal, 1877	Entella	Stål, 1877	pusilla	Unspesified		Entella pusilla	Beier, 1953	A.L Capener	1952	Department Max Beier 1952	Ditsong National Museum of Natural History, Pretoria	Undefined	DNMNH	N/A	N/A
1479	6502	N/A	Non-Type	Rustenburg	South Africa	Animalia	Arthropoda	Insecta	Mantodea	Chroicopteroidea	Giglio-Tos, 1915	Chroicopteridae	Giglio-Tos, 1915	Chriocopterinae	Giglio-Tos, 1915	Chriocopterini	Giglio-Tos, 1915	Chroicopterina	Giglio-Tos, 1915	(Entella)	Stal, 1877	Entella	Stål, 1877	pusilla	Unspesified		Entella pusilla	Beier, 1953	D.W Rorke	1952	Department Max Beier 1952	Ditsong National Museum of Natural History, Pretoria	Undefined	DNMNH	N/A	N/A
1472	4713	N/A	Non-Type	Natal	South Africa	Animalia	Arthropoda	Insecta	Mantodea	Chroicopteroidea	Giglio-Tos, 1915	Chroicopteridae	Giglio-Tos, 1915	Chriocopterinae	Giglio-Tos, 1915	Chriocopterini	Giglio-Tos, 1915	Chroicopterina	Giglio-Tos, 1915	(Entella)	Stal, 1877	Entella	Stål, 1877	pusilla	Unspesified		Entella pusilla	Beier, 1953	Lightfoot (R.M.L.), R.M.	1919	Department Albert John Hesse	Iziko South African Museum, Cape Town	Undefined	IZIKO	N/A	N/A
1473	4713	N/A	Non-Type	Cathcart	South Africa	Animalia	Arthropoda	Insecta	Mantodea	Chroicopteroidea	Giglio-Tos, 1915	Chroicopteridae	Giglio-Tos, 1915	Chriocopterinae	Giglio-Tos, 1915	Chriocopterini	Giglio-Tos, 1915	Chroicopterina	Giglio-Tos, 1915	(Entella)	Stal, 1877	Entella	Stål, 1877	pusilla	Unspesified		Entella pusilla	Beier, 1953	Museum Expedition	1925	Department Albert John Hesse	Iziko South African Museum, Cape Town	Undefined	IZIKO	N/A	N/A
1474	4715	N/A	Non-Type	Leipoldtville, Elands bay	South Africa	Animalia	Arthropoda	Insecta	Mantodea	Chroicopteroidea	Giglio-Tos, 1915	Chroicopteridae	Giglio-Tos, 1915	Chriocopterinae	Giglio-Tos, 1915	Chriocopterini	Giglio-Tos, 1915	Chroicopterina	Giglio-Tos, 1915	(Entella)	Stal, 1877	Entella	Stål, 1877	pusilla	Unspesified		Entella pusilla	Beier, 1953	South African Museum Expedition	1947	Department Albert John Hesse	Iziko South African Museum, Cape Town	Undefined	IZIKO	N/A	N/A
1475	4714	N/A	Non-Type	Kenhardt Area	South Africa	Animalia	Arthropoda	Insecta	Mantodea	Chroicopteroidea	Giglio-Tos, 1915	Chroicopteridae	Giglio-Tos, 1915	Chriocopterinae	Giglio-Tos, 1915	Chriocopterini	Giglio-Tos, 1915	Chroicopterina	Giglio-Tos, 1915	(Entella)	Stal, 1877	Entella	Stål, 1877	pusilla	Unspesified		Entella pusilla	Beier, 1953	S.A. Museum	1954	Department Albert John Hesse	Iziko South African Museum, Cape Town	Undefined	IZIKO	N/A	N/A
1476	4715	N/A	Non-Type	Franschhoek	South Africa	Animalia	Arthropoda	Insecta	Mantodea	Chroicopteroidea	Giglio-Tos, 1915	Chroicopteridae	Giglio-Tos, 1915	Chriocopterinae	Giglio-Tos, 1915	Chriocopterini	Giglio-Tos, 1915	Chroicopterina	Giglio-Tos, 1915	(Entella)	Stal, 1877	Entella	Stål, 1877	pusilla	Unspesified		Entella pusilla	Beier, 1953	Undefined	Undefined	Department Albert John Hesse	Iziko South African Museum, Cape Town	Undefined	IZIKO	N/A	N/A
	Man19	N/A	Type	Resolution, Albany District	South Africa	Animalia	Arthropoda	Insecta	Mantodea	Chroicopteroidea	Giglio-Tos, 1915	Chroicopteridae	Giglio-Tos, 1915	Chriocopterinae	Giglio-Tos, 1915	Chriocopterini	Giglio-Tos, 1915	Chroicopterina	Giglio-Tos, 1915	(Entella)	Stal, 1877	Entella	Stål, 1877	pusilla	cruciata	Beier, 1953	Entella pusilla cruciata	Beier, 1953	A. Walton	1.04.1918	Department Beier 1952	Ditsong National Museum of Natural History, Pretoria	Male	DNMNH	N/A	N/A
	Man18	N/A	Paratype	Pretoria North	South Africa	Animalia	Arthropoda	Insecta	Mantodea	Chroicopteroidea	Giglio-Tos, 1915	Chroicopteridae	Giglio-Tos, 1915	Chriocopterinae	Giglio-Tos, 1915	Chriocopterini	Giglio-Tos, 1915	Chroicopterina	Giglio-Tos, 1915	(Entella)	Stal, 1877	Entella	Stål, 1877	pusilla	pusilla	Beier, 1953	Entella pusilla pusilla	Beier, 1953	G. van Son	7.12.1947	Department Beier 1952	Ditsong National Museum of Natural History, Pretoria	Female	DNMNH	N/A	N/A
1488	2252	N/A	Non-Type	Pongola	South Africa	Animalia	Arthropoda	Insecta	Mantodea	Chroicopteroidea	Giglio-Tos, 1915	Chroicopteridae	Giglio-Tos, 1915	Chriocopterinae	Giglio-Tos, 1915	Chriocopterini	Giglio-Tos, 1915	Chroicopterina	Giglio-Tos, 1915			Entella	Stål, 1877	sp.			Entella sp.	Stål, 1877	Govn. Ent.	1966	N. Moulin 2018	Agricultural Research Council Roodeplaat, Pretoria	Undefined	ARC	N/A	N/A
1489	2290	N/A	Non-Type	Pongola	South Africa	Animalia	Arthropoda	Insecta	Mantodea	Chroicopteroidea	Giglio-Tos, 1915	Chroicopteridae	Giglio-Tos, 1915	Chriocopterinae	Giglio-Tos, 1915	Chriocopterini	Giglio-Tos, 1915	Chroicopterina	Giglio-Tos, 1915			Entella	Stål, 1877	sp.			Entella sp.	Stål, 1877	Govn. Ent.	1966	N. Moulin 2018	Agricultural Research Council Roodeplaat, Pretoria	Undefined	ARC	N/A	N/A
1490	7842	N/A	Non-Type	Thabazimbi	South Africa	Animalia	Arthropoda	Insecta	Mantodea	Chroicopteroidea	Giglio-Tos, 1915	Chroicopteridae	Giglio-Tos, 1915	Chriocopterinae	Giglio-Tos, 1915	Chriocopterini	Giglio-Tos, 1915	Chroicopterina	Giglio-Tos, 1915			Entella	Stål, 1877	sp.			Entella sp.	Stål, 1877	P.X Maree	2006	N. Moulin 2018	Agricultural Research Council Roodeplaat, Pretoria	Undefined	ARC	N/A	N/A
1481	6527	N/A	Non-Type	Pretoria	South Africa	Animalia	Arthropoda	Insecta	Mantodea	Chroicopteroidea	Giglio-Tos, 1915	Chroicopteridae	Giglio-Tos, 1915	Chriocopterinae	Giglio-Tos, 1915	Chriocopterini	Giglio-Tos, 1915	Chroicopterina	Giglio-Tos, 1915			Entella	Stål, 1877	sp.			Entella sp.	Stål, 1877	G. van Son	1953	Department Guy Anstruther Knox Marshall	Ditsong National Museum of Natural History, Pretoria	Undefined	DNMNH	N/A	N/A
1482	6528	N/A	Non-Type	Nwanedzi	South Africa	Animalia	Arthropoda	Insecta	Mantodea	Chroicopteroidea	Giglio-Tos, 1915	Chroicopteridae	Giglio-Tos, 1915	Chriocopterinae	Giglio-Tos, 1915	Chriocopterini	Giglio-Tos, 1915	Chroicopterina	Giglio-Tos, 1915			Entella	Stål, 1877	sp.			Entella sp.	Stål, 1877	Potgieter & Strydom	1969	Department Guy Anstruther Knox Marshall	Ditsong National Museum of Natural History, Pretoria	Undefined	DNMNH	N/A	N/A
1483	6528	N/A	Non-Type	Satara	South Africa	Animalia	Arthropoda	Insecta	Mantodea	Chroicopteroidea	Giglio-Tos, 1915	Chroicopteridae	Giglio-Tos, 1915	Chriocopterinae	Giglio-Tos, 1915	Chriocopterini	Giglio-Tos, 1915	Chroicopterina	Giglio-Tos, 1915			Entella	Stål, 1877	sp.			Entella sp.	Stål, 1877	Potgieter & Strydom	1969	Department Guy Anstruther Knox Marshall	Ditsong National Museum of Natural History, Pretoria	Undefined	DNMNH	N/A	N/A
1484	6528	N/A	Non-Type	Shingwedzi	South Africa	Animalia	Arthropoda	Insecta	Mantodea	Chroicopteroidea	Giglio-Tos, 1915	Chroicopteridae	Giglio-Tos, 1915	Chriocopterinae	Giglio-Tos, 1915	Chriocopterini	Giglio-Tos, 1915	Chroicopterina	Giglio-Tos, 1915			Entella	Stål, 1877	sp.			Entella sp.	Stål, 1877	J. van Reenen	1973	Department Guy Anstruther Knox Marshall	Ditsong National Museum of Natural History, Pretoria	Undefined	DNMNH	N/A	N/A
1485	6529	N/A	Non-Type	Shingwedzi	South Africa	Animalia	Arthropoda	Insecta	Mantodea	Chroicopteroidea	Giglio-Tos, 1915	Chroicopteridae	Giglio-Tos, 1915	Chriocopterinae	Giglio-Tos, 1915	Chriocopterini	Giglio-Tos, 1915	Chroicopterina	Giglio-Tos, 1915			Entella	Stål, 1877	sp.			Entella sp.	Stål, 1877	J. van Reenen	1973	Department Guy Anstruther Knox Marshall	Ditsong National Museum of Natural History, Pretoria	Undefined	DNMNH	N/A	N/A
1486	6527	N/A	Non-Type	Boekenhoutskloofdrift	South Africa	Animalia	Arthropoda	Insecta	Mantodea	Chroicopteroidea	Giglio-Tos, 1915	Chroicopteridae	Giglio-Tos, 1915	Chriocopterinae	Giglio-Tos, 1915	Chriocopterini	Giglio-Tos, 1915	Chroicopterina	Giglio-Tos, 1915			Entella	Stål, 1877	sp.			Entella sp.	Stål, 1877	Mrs. E.A Voight	1981	Department Guy Anstruther Knox Marshall	Ditsong National Museum of Natural History, Pretoria	Undefined	DNMNH	N/A	N/A
1487	2863	N/A	Non-Type	Steelpoort	South Africa	Animalia	Arthropoda	Insecta	Mantodea	Chroicopteroidea	Giglio-Tos, 1915	Chroicopteridae	Giglio-Tos, 1915	Chriocopterinae	Giglio-Tos, 1915	Chriocopterini	Giglio-Tos, 1915	Chroicopterina	Giglio-Tos, 1915			Entella	Stål, 1877	sp.			Entella sp.	Stål, 1877	TM staff	2002	Department Guy Anstruther Knox Marshall	Ditsong National Museum of Natural History, Pretoria	Undefined	DNMNH	N/A	N/A
1512	6503	N/A	Non-Type	Ntambanana	South Africa	Animalia	Arthropoda	Insecta	Mantodea	Chroicopteroidea	Giglio-Tos, 1915	Chroicopteridae	Giglio-Tos, 1915	Chriocopterinae	Giglio-Tos, 1915	Chriocopterini	Giglio-Tos, 1915	Chroicopterina	Giglio-Tos, 1915			Entella	Stål, 1877	sp.			Entella sp.	Stål, 1877	G.A.H Bedford	1922	Unspesified	Ditsong National Museum of Natural History, Pretoria	Undefined	DNMNH	N/A	N/A
1513	6527	N/A	Non-Type	Golden Gate	South Africa	Animalia	Arthropoda	Insecta	Mantodea	Chroicopteroidea	Giglio-Tos, 1915	Chroicopteridae	Giglio-Tos, 1915	Chriocopterinae	Giglio-Tos, 1915	Chriocopterini	Giglio-Tos, 1915	Chroicopterina	Giglio-Tos, 1915			Entella	Stål, 1877	sp.			Entella sp.	Stål, 1877	Vari & Martin	1964	Unspesified	Ditsong National Museum of Natural History, Pretoria	Undefined	DNMNH	N/A	N/A
1514	6529	N/A	Non-Type	Nwanedzi	South Africa	Animalia	Arthropoda	Insecta	Mantodea	Chroicopteroidea	Giglio-Tos, 1915	Chroicopteridae	Giglio-Tos, 1915	Chriocopterinae	Giglio-Tos, 1915	Chriocopterini	Giglio-Tos, 1915	Chroicopterina	Giglio-Tos, 1915			Entella	Stål, 1877	sp.			Entella sp.	Stål, 1877	Potgieter & Strydom	1969	Unspesified	Ditsong National Museum of Natural History, Pretoria	Undefined	DNMNH	N/A	N/A
1515	6529	N/A	Non-Type	Renosterspoort	South Africa	Animalia	Arthropoda	Insecta	Mantodea	Chroicopteroidea	Giglio-Tos, 1915	Chroicopteridae	Giglio-Tos, 1915	Chriocopterinae	Giglio-Tos, 1915	Chriocopterini	Giglio-Tos, 1915	Chroicopterina	Giglio-Tos, 1915			Entella	Stål, 1877	sp.			Entella sp.	Stål, 1877	Potgieter & Scoble	1975	Unspesified	Ditsong National Museum of Natural History, Pretoria	Undefined	DNMNH	N/A	N/A
1516	2888	N/A	Non-Type	Sjonajona	South Africa	Animalia	Arthropoda	Insecta	Mantodea	Chroicopteroidea	Giglio-Tos, 1915	Chroicopteridae	Giglio-Tos, 1915	Chriocopterinae	Giglio-Tos, 1915	Chriocopterini	Giglio-Tos, 1915	Chroicopterina	Giglio-Tos, 1915			Entella	Stål, 1877	sp.			Entella sp.	Stål, 1877	TMSA Expedition	2002	Unspesified	Ditsong National Museum of Natural History, Pretoria	Undefined	DNMNH	N/A	N/A
1517	2750 (2)	N/A	Non-Type	Punda Maria	South Africa	Animalia	Arthropoda	Insecta	Mantodea	Chroicopteroidea	Giglio-Tos, 1915	Chroicopteridae	Giglio-Tos, 1915	Chriocopterinae	Giglio-Tos, 1915	Chriocopterini	Giglio-Tos, 1915	Chroicopterina	Giglio-Tos, 1915			Entella	Stål, 1877	sp.			Entella sp.	Stål, 1877	Vari & Potgieter	1970	Unspesified	Ditsong National Museum of Natural History, Pretoria	Undefined	DNMNH	N/A	N/A
1518	2466	N/A	Non-Type	Steelpoort	South Africa	Animalia	Arthropoda	Insecta	Mantodea	Chroicopteroidea	Giglio-Tos, 1915	Chroicopteridae	Giglio-Tos, 1915	Chriocopterinae	Giglio-Tos, 1915	Chriocopterini	Giglio-Tos, 1915	Chroicopterina	Giglio-Tos, 1915			Entella	Stål, 1877	sp.			Entella sp.	Stål, 1877	TM Staff	2002	Unspesified	Ditsong National Museum of Natural History, Pretoria	Undefined	DNMNH	N/A	N/A
1519	2467	N/A	Non-Type	Steelpoort	South Africa	Animalia	Arthropoda	Insecta	Mantodea	Chroicopteroidea	Giglio-Tos, 1915	Chroicopteridae	Giglio-Tos, 1915	Chriocopterinae	Giglio-Tos, 1915	Chriocopterini	Giglio-Tos, 1915	Chroicopterina	Giglio-Tos, 1915			Entella	Stål, 1877	sp.			Entella sp.	Stål, 1877	TM Staff	2002	Unspesified	Ditsong National Museum of Natural History, Pretoria	Undefined	DNMNH	N/A	N/A
1520	2469	N/A	Non-Type	Steelpoort	South Africa	Animalia	Arthropoda	Insecta	Mantodea	Chroicopteroidea	Giglio-Tos, 1915	Chroicopteridae	Giglio-Tos, 1915	Chriocopterinae	Giglio-Tos, 1915	Chriocopterini	Giglio-Tos, 1915	Chroicopterina	Giglio-Tos, 1915			Entella	Stål, 1877	sp.			Entella sp.	Stål, 1877	TM Staff	2002	Unspesified	Ditsong National Museum of Natural History, Pretoria	Undefined	DNMNH	N/A	N/A
1521	2471	N/A	Non-Type	Steelpoort	South Africa	Animalia	Arthropoda	Insecta	Mantodea	Chroicopteroidea	Giglio-Tos, 1915	Chroicopteridae	Giglio-Tos, 1915	Chriocopterinae	Giglio-Tos, 1915	Chriocopterini	Giglio-Tos, 1915	Chroicopterina	Giglio-Tos, 1915			Entella	Stål, 1877	sp.			Entella sp.	Stål, 1877	TM Staff	2002	Unspesified	Ditsong National Museum of Natural History, Pretoria	Undefined	DNMNH	N/A	N/A
1522	2472	N/A	Non-Type	Steelpoort	South Africa	Animalia	Arthropoda	Insecta	Mantodea	Chroicopteroidea	Giglio-Tos, 1915	Chroicopteridae	Giglio-Tos, 1915	Chriocopterinae	Giglio-Tos, 1915	Chriocopterini	Giglio-Tos, 1915	Chroicopterina	Giglio-Tos, 1915			Entella	Stål, 1877	sp.			Entella sp.	Stål, 1877	TM Staff	2002	Unspesified	Ditsong National Museum of Natural History, Pretoria	Undefined	DNMNH	N/A	N/A
1523	2719 (2)	N/A	Non-Type	Steelpoort	South Africa	Animalia	Arthropoda	Insecta	Mantodea	Chroicopteroidea	Giglio-Tos, 1915	Chroicopteridae	Giglio-Tos, 1915	Chriocopterinae	Giglio-Tos, 1915	Chriocopterini	Giglio-Tos, 1915	Chroicopterina	Giglio-Tos, 1915			Entella	Stål, 1877	sp.			Entella sp.	Stål, 1877	TM Staff	2002	Unspesified	Ditsong National Museum of Natural History, Pretoria	Undefined	DNMNH	N/A	N/A
1439	4064	N/A	Non-Type	Worcester	South Africa	Animalia	Arthropoda	Insecta	Mantodea	Chroicopteroidea	Giglio-Tos, 1915	Chroicopteridae	Giglio-Tos, 1915	Chriocopterinae	Giglio-Tos, 1915	Chriocopterini	Giglio-Tos, 1915	Chroicopterina	Giglio-Tos, 1915			Entella	Stål, 1877	sp.			Entella sp.	Stål, 1877	Lycett, J.	1882	Department Albert John Hesse	Iziko South African Museum, Cape Town	Undefined	IZIKO	N/A	N/A
1440	4059	N/A	Non-Type	Stellenbosch	South Africa	Animalia	Arthropoda	Insecta	Mantodea	Chroicopteroidea	Giglio-Tos, 1915	Chroicopteridae	Giglio-Tos, 1915	Chriocopterinae	Giglio-Tos, 1915	Chriocopterini	Giglio-Tos, 1915	Chroicopterina	Giglio-Tos, 1915			Entella	Stål, 1877	sp.			Entella sp.	Stål, 1877	Peringuey, L.A.	1889	Department Albert John Hesse	Iziko South African Museum, Cape Town	Undefined	IZIKO	N/A	N/A
1441	4059	N/A	Non-Type	Broedersput	South Africa	Animalia	Arthropoda	Insecta	Mantodea	Chroicopteroidea	Giglio-Tos, 1915	Chroicopteridae	Giglio-Tos, 1915	Chriocopterinae	Giglio-Tos, 1915	Chriocopterini	Giglio-Tos, 1915	Chroicopterina	Giglio-Tos, 1915			Entella	Stål, 1877	sp.			Entella sp.	Stål, 1877	Kolbe, Dr.	1897	Department Albert John Hesse	Iziko South African Museum, Cape Town	Undefined	IZIKO	N/A	N/A
1442	4060	N/A	Non-Type	Riversdale	South Africa	Animalia	Arthropoda	Insecta	Mantodea	Chroicopteroidea	Giglio-Tos, 1915	Chroicopteridae	Giglio-Tos, 1915	Chriocopterinae	Giglio-Tos, 1915	Chriocopterini	Giglio-Tos, 1915	Chroicopterina	Giglio-Tos, 1915			Entella	Stål, 1877	sp.			Entella sp.	Stål, 1877	Phillips, E.P.	1908	Department Albert John Hesse	Iziko South African Museum, Cape Town	Undefined	IZIKO	N/A	N/A
1443	4065	N/A	Non-Type	Smithfield, Orangia	South Africa	Animalia	Arthropoda	Insecta	Mantodea	Chroicopteroidea	Giglio-Tos, 1915	Chroicopteridae	Giglio-Tos, 1915	Chriocopterinae	Giglio-Tos, 1915	Chriocopterini	Giglio-Tos, 1915	Chroicopterina	Giglio-Tos, 1915			Entella	Stål, 1877	sp.			Entella sp.	Stål, 1877	Kannemeyer	1910	Department Albert John Hesse	Iziko South African Museum, Cape Town	Undefined	IZIKO	N/A	N/A
1444	4056	N/A	Non-Type	Tulbagh	South Africa	Animalia	Arthropoda	Insecta	Mantodea	Chroicopteroidea	Giglio-Tos, 1915	Chroicopteridae	Giglio-Tos, 1915	Chriocopterinae	Giglio-Tos, 1915	Chriocopterini	Giglio-Tos, 1915	Chroicopterina	Giglio-Tos, 1915			Entella	Stål, 1877	sp.			Entella sp.	Stål, 1877	Lightfoot	1910	Department Albert John Hesse	Iziko South African Museum, Cape Town	Undefined	IZIKO	N/A	N/A
1445	4063	N/A	Non-Type	Ceres	South Africa	Animalia	Arthropoda	Insecta	Mantodea	Chroicopteroidea	Giglio-Tos, 1915	Chroicopteridae	Giglio-Tos, 1915	Chriocopterinae	Giglio-Tos, 1915	Chriocopterini	Giglio-Tos, 1915	Chroicopterina	Giglio-Tos, 1915			Entella	Stål, 1877	sp.			Entella sp.	Stål, 1877	Undefined	1916	Department Albert John Hesse	Iziko South African Museum, Cape Town	Undefined	IZIKO	N/A	N/A
1446	4058	N/A	Non-Type	Vryburg	South Africa	Animalia	Arthropoda	Insecta	Mantodea	Chroicopteroidea	Giglio-Tos, 1915	Chroicopteridae	Giglio-Tos, 1915	Chriocopterinae	Giglio-Tos, 1915	Chriocopterini	Giglio-Tos, 1915	Chroicopterina	Giglio-Tos, 1915			Entella	Stål, 1877	sp.			Entella sp.	Stål, 1877	Brown, J.	1917	Department Albert John Hesse	Iziko South African Museum, Cape Town	Undefined	IZIKO	N/A	N/A
1447	4061	N/A	Non-Type	Zonder End Peak 3600ft., Caledon	South Africa	Animalia	Arthropoda	Insecta	Mantodea	Chroicopteroidea	Giglio-Tos, 1915	Chroicopteridae	Giglio-Tos, 1915	Chriocopterinae	Giglio-Tos, 1915	Chriocopterini	Giglio-Tos, 1915	Chroicopterina	Giglio-Tos, 1915			Entella	Stål, 1877	sp.			Entella sp.	Stål, 1877	Barnard, K.H., Keppel	1919	Department Albert John Hesse	Iziko South African Museum, Cape Town	Undefined	IZIKO	N/A	N/A
1448	4063	N/A	Non-Type	Gt. Wint-hoek 4200 ft., Tulbagh	South Africa	Animalia	Arthropoda	Insecta	Mantodea	Chroicopteroidea	Giglio-Tos, 1915	Chroicopteridae	Giglio-Tos, 1915	Chriocopterinae	Giglio-Tos, 1915	Chriocopterini	Giglio-Tos, 1915	Chroicopterina	Giglio-Tos, 1915			Entella	Stål, 1877	sp.			Entella sp.	Stål, 1877	Tucker, R.W.	1920	Department Albert John Hesse	Iziko South African Museum, Cape Town	Undefined	IZIKO	N/A	N/A
1449	4060	N/A	Non-Type	Tradouw Pass	South Africa	Animalia	Arthropoda	Insecta	Mantodea	Chroicopteroidea	Giglio-Tos, 1915	Chroicopteridae	Giglio-Tos, 1915	Chriocopterinae	Giglio-Tos, 1915	Chriocopterini	Giglio-Tos, 1915	Chroicopterina	Giglio-Tos, 1915			Entella	Stål, 1877	sp.			Entella sp.	Stål, 1877	South African Museum Expedition	1925	Department Albert John Hesse	Iziko South African Museum, Cape Town	Undefined	IZIKO	N/A	N/A
1450	4057	N/A	Non-Type	Okiep	South Africa	Animalia	Arthropoda	Insecta	Mantodea	Chroicopteroidea	Giglio-Tos, 1915	Chroicopteridae	Giglio-Tos, 1915	Chriocopterinae	Giglio-Tos, 1915	Chriocopterini	Giglio-Tos, 1915	Chroicopterina	Giglio-Tos, 1915			Entella	Stål, 1877	sp.			Entella sp.	Stål, 1877	L.P. (L. Peringuey)	1983	Department Albert John Hesse	Iziko South African Museum, Cape Town	Undefined	IZIKO	N/A	N/A
1525	4076	N/A	Non-Type	Eloff	South Africa	Animalia	Arthropoda	Insecta	Mantodea	Chroicopteroidea	Giglio-Tos, 1915	Chroicopteridae	Giglio-Tos, 1915	Chriocopterinae	Giglio-Tos, 1915	Chriocopterini	Giglio-Tos, 1915	Chroicopterina	Giglio-Tos, 1915			Entella	Stål, 1877	sp.			Entella sp.	Stål, 1877	Undefined	1882	Unspesified	Iziko South African Museum, Cape Town	Undefined	IZIKO	N/A	N/A
1526	4081	N/A	Non-Type	Goshen	South Africa	Animalia	Arthropoda	Insecta	Mantodea	Chroicopteroidea	Giglio-Tos, 1915	Chroicopteridae	Giglio-Tos, 1915	Chriocopterinae	Giglio-Tos, 1915	Chriocopterini	Giglio-Tos, 1915	Chroicopterina	Giglio-Tos, 1915			Entella	Stål, 1877	sp.			Entella sp.	Stål, 1877	Shortridge	1902	Unspesified	Iziko South African Museum, Cape Town	Undefined	IZIKO	N/A	N/A
1527	4084	N/A	Non-Type	Bains Kloof, Wit River Valley	South Africa	Animalia	Arthropoda	Insecta	Mantodea	Chroicopteroidea	Giglio-Tos, 1915	Chroicopteridae	Giglio-Tos, 1915	Chriocopterinae	Giglio-Tos, 1915	Chriocopterini	Giglio-Tos, 1915	Chroicopterina	Giglio-Tos, 1915			Entella	Stål, 1877	sp.			Entella sp.	Stål, 1877	Edwards, H.	1911	Unspesified	Iziko South African Museum, Cape Town	Undefined	IZIKO	N/A	N/A
1529	4091	N/A	Non-Type	George	South Africa	Animalia	Arthropoda	Insecta	Mantodea	Chroicopteroidea	Giglio-Tos, 1915	Chroicopteridae	Giglio-Tos, 1915	Chriocopterinae	Giglio-Tos, 1915	Chriocopterini	Giglio-Tos, 1915	Chroicopterina	Giglio-Tos, 1915			Entella	Stål, 1877	sp.			Entella sp.	Stål, 1877	Tucker, R.W.	1919	Unspesified	Iziko South African Museum, Cape Town	Undefined	IZIKO	N/A	N/A
1530	4072	N/A	Non-Type	Sneeukop	South Africa	Animalia	Arthropoda	Insecta	Mantodea	Chroicopteroidea	Giglio-Tos, 1915	Chroicopteridae	Giglio-Tos, 1915	Chriocopterinae	Giglio-Tos, 1915	Chriocopterini	Giglio-Tos, 1915	Chroicopterina	Giglio-Tos, 1915			Entella	Stål, 1877	sp.			Entella sp.	Stål, 1877	Barnard, K.H., Keppel	1922	Unspesified	Iziko South African Museum, Cape Town	Undefined	IZIKO	N/A	N/A
1531	4084	N/A	Non-Type	Boesmans River, near Grahamstown	South Africa	Animalia	Arthropoda	Insecta	Mantodea	Chroicopteroidea	Giglio-Tos, 1915	Chroicopteridae	Giglio-Tos, 1915	Chriocopterinae	Giglio-Tos, 1915	Chriocopterini	Giglio-Tos, 1915	Chroicopterina	Giglio-Tos, 1915			Entella	Stål, 1877	sp.			Entella sp.	Stål, 1877	Belcher, C.J.	1922	Unspesified	Iziko South African Museum, Cape Town	Undefined	IZIKO	N/A	N/A
1534	4082	N/A	Non-Type	Oudebosch, Rivier Zonder End, 1,500ft.	South Africa	Animalia	Arthropoda	Insecta	Mantodea	Chroicopteroidea	Giglio-Tos, 1915	Chroicopteridae	Giglio-Tos, 1915	Chriocopterinae	Giglio-Tos, 1915	Chriocopterini	Giglio-Tos, 1915	Chroicopterina	Giglio-Tos, 1915			Entella	Stål, 1877	sp.			Entella sp.	Stål, 1877	Barnard, K.H., Keppel	1928	Unspesified	Iziko South African Museum, Cape Town	Undefined	IZIKO	N/A	N/A
1535	4090	N/A	Non-Type	Great Brak River, Mossel Bay	South Africa	Animalia	Arthropoda	Insecta	Mantodea	Chroicopteroidea	Giglio-Tos, 1915	Chroicopteridae	Giglio-Tos, 1915	Chriocopterinae	Giglio-Tos, 1915	Chriocopterini	Giglio-Tos, 1915	Chroicopterina	Giglio-Tos, 1915			Entella	Stål, 1877	sp.			Entella sp.	Stål, 1877	Walton, Miss	1930	Unspesified	Iziko South African Museum, Cape Town	Undefined	IZIKO	N/A	N/A
1536	4095	N/A	Non-Type	Mfongosi	South Africa	Animalia	Arthropoda	Insecta	Mantodea	Chroicopteroidea	Giglio-Tos, 1915	Chroicopteridae	Giglio-Tos, 1915	Chriocopterinae	Giglio-Tos, 1915	Chriocopterini	Giglio-Tos, 1915	Chroicopterina	Giglio-Tos, 1915			Entella	Stål, 1877	sp.			Entella sp.	Stål, 1877	Jones, W.E.	1934	Unspesified	Iziko South African Museum, Cape Town	Undefined	IZIKO	N/A	N/A
1537	4096	N/A	Non-Type	Colesburg	South Africa	Animalia	Arthropoda	Insecta	Mantodea	Chroicopteroidea	Giglio-Tos, 1915	Chroicopteridae	Giglio-Tos, 1915	Chriocopterinae	Giglio-Tos, 1915	Chriocopterini	Giglio-Tos, 1915	Chroicopterina	Giglio-Tos, 1915			Entella	Stål, 1877	sp.			Entella sp.	Stål, 1877	Versveld, M.	1934	Unspesified	Iziko South African Museum, Cape Town	Undefined	IZIKO	N/A	N/A
1538	4088	N/A	Non-Type	Plumstead	South Africa	Animalia	Arthropoda	Insecta	Mantodea	Chroicopteroidea	Giglio-Tos, 1915	Chroicopteridae	Giglio-Tos, 1915	Chriocopterinae	Giglio-Tos, 1915	Chriocopterini	Giglio-Tos, 1915	Chroicopterina	Giglio-Tos, 1915			Entella	Stål, 1877	sp.			Entella sp.	Stål, 1877	Barwick, A.	1942	Unspesified	Iziko South African Museum, Cape Town	Undefined	IZIKO	N/A	N/A
1539	4083	N/A	Non-Type	Citrusdal Dist.	South Africa	Animalia	Arthropoda	Insecta	Mantodea	Chroicopteroidea	Giglio-Tos, 1915	Chroicopteridae	Giglio-Tos, 1915	Chriocopterinae	Giglio-Tos, 1915	Chriocopterini	Giglio-Tos, 1915	Chroicopterina	Giglio-Tos, 1915			Entella	Stål, 1877	sp.			Entella sp.	Stål, 1877	Museum Expedition	1948	Unspesified	Iziko South African Museum, Cape Town	Undefined	IZIKO	N/A	N/A
1540	4077	N/A	Non-Type	Olifantsbos, near Skaife Centre, Cape of Good Hope Nature Reserve	South Africa	Animalia	Arthropoda	Insecta	Mantodea	Chroicopteroidea	Giglio-Tos, 1915	Chroicopteridae	Giglio-Tos, 1915	Chriocopterinae	Giglio-Tos, 1915	Chriocopterini	Giglio-Tos, 1915	Chroicopterina	Giglio-Tos, 1915			Entella	Stål, 1877	sp.			Entella sp.	Stål, 1877	South African Museum Expedition	1950	Unspesified	Iziko South African Museum, Cape Town	Undefined	IZIKO	N/A	N/A
1541	4085	N/A	Non-Type	Zebra, Oudtshoorn	South Africa	Animalia	Arthropoda	Insecta	Mantodea	Chroicopteroidea	Giglio-Tos, 1915	Chroicopteridae	Giglio-Tos, 1915	Chriocopterinae	Giglio-Tos, 1915	Chriocopterini	Giglio-Tos, 1915	Chroicopterina	Giglio-Tos, 1915			Entella	Stål, 1877	sp.			Entella sp.	Stål, 1877	Museum Expedition	1951	Unspesified	Iziko South African Museum, Cape Town	Undefined	IZIKO	N/A	N/A
1542	4087	N/A	Non-Type	Zebra, Oudtshoorn	South Africa	Animalia	Arthropoda	Insecta	Mantodea	Chroicopteroidea	Giglio-Tos, 1915	Chroicopteridae	Giglio-Tos, 1915	Chriocopterinae	Giglio-Tos, 1915	Chriocopterini	Giglio-Tos, 1915	Chroicopterina	Giglio-Tos, 1915			Entella	Stål, 1877	sp.			Entella sp.	Stål, 1877	Museum Expedition	1951	Unspesified	Iziko South African Museum, Cape Town	Undefined	IZIKO	N/A	N/A
1543	4078	N/A	Non-Type	Cookhouse	South Africa	Animalia	Arthropoda	Insecta	Mantodea	Chroicopteroidea	Giglio-Tos, 1915	Chroicopteridae	Giglio-Tos, 1915	Chriocopterinae	Giglio-Tos, 1915	Chriocopterini	Giglio-Tos, 1915	Chroicopterina	Giglio-Tos, 1915			Entella	Stål, 1877	sp.			Entella sp.	Stål, 1877	S.A. Museum	1954	Unspesified	Iziko South African Museum, Cape Town	Undefined	IZIKO	N/A	N/A
1544	4089	N/A	Non-Type	Papendorp	South Africa	Animalia	Arthropoda	Insecta	Mantodea	Chroicopteroidea	Giglio-Tos, 1915	Chroicopteridae	Giglio-Tos, 1915	Chriocopterinae	Giglio-Tos, 1915	Chriocopterini	Giglio-Tos, 1915	Chroicopterina	Giglio-Tos, 1915			Entella	Stål, 1877	sp.			Entella sp.	Stål, 1877	South African Museum Expedition	1956	Unspesified	Iziko South African Museum, Cape Town	Undefined	IZIKO	N/A	N/A
1545	4094	N/A	Non-Type	Beaufort West Dist.	South Africa	Animalia	Arthropoda	Insecta	Mantodea	Chroicopteroidea	Giglio-Tos, 1915	Chroicopteridae	Giglio-Tos, 1915	Chriocopterinae	Giglio-Tos, 1915	Chriocopterini	Giglio-Tos, 1915	Chroicopterina	Giglio-Tos, 1915			Entella	Stål, 1877	sp.			Entella sp.	Stål, 1877	S.A.M. (S.A.Museum)	1958	Unspesified	Iziko South African Museum, Cape Town	Undefined	IZIKO	N/A	N/A
1546	4086	N/A	Non-Type	Pakhuis Pass	South Africa	Animalia	Arthropoda	Insecta	Mantodea	Chroicopteroidea	Giglio-Tos, 1915	Chroicopteridae	Giglio-Tos, 1915	Chriocopterinae	Giglio-Tos, 1915	Chriocopterini	Giglio-Tos, 1915	Chroicopterina	Giglio-Tos, 1915			Entella	Stål, 1877	sp.			Entella sp.	Stål, 1877	South African Museum Expedition	1961	Unspesified	Iziko South African Museum, Cape Town	Undefined	IZIKO	N/A	N/A
1547	4087	N/A	Non-Type	Cookhouse	South Africa	Animalia	Arthropoda	Insecta	Mantodea	Chroicopteroidea	Giglio-Tos, 1915	Chroicopteridae	Giglio-Tos, 1915	Chriocopterinae	Giglio-Tos, 1915	Chriocopterini	Giglio-Tos, 1915	Chroicopterina	Giglio-Tos, 1915			Entella	Stål, 1877	sp.			Entella sp.	Stål, 1877	Whitehead, V.B., Vincent Booth	1978	Unspesified	Iziko South African Museum, Cape Town	Undefined	IZIKO	N/A	N/A
1548	4091	N/A	Non-Type	Kleinzee	South Africa	Animalia	Arthropoda	Insecta	Mantodea	Chroicopteroidea	Giglio-Tos, 1915	Chroicopteridae	Giglio-Tos, 1915	Chriocopterinae	Giglio-Tos, 1915	Chriocopterini	Giglio-Tos, 1915	Chroicopterina	Giglio-Tos, 1915			Entella	Stål, 1877	sp.			Entella sp.	Stål, 1877	Robertson, H.G., Hamish	1993	Unspesified	Iziko South African Museum, Cape Town	Undefined	IZIKO	N/A	N/A
1549	4085	N/A	Non-Type	Knersvlakte	South Africa	Animalia	Arthropoda	Insecta	Mantodea	Chroicopteroidea	Giglio-Tos, 1915	Chroicopteridae	Giglio-Tos, 1915	Chriocopterinae	Giglio-Tos, 1915	Chriocopterini	Giglio-Tos, 1915	Chroicopterina	Giglio-Tos, 1915			Entella	Stål, 1877	sp.			Entella sp.	Stål, 1877	Marley	2015	Unspesified	Iziko South African Museum, Cape Town	Undefined	IZIKO	N/A	N/A
1550	4095	N/A	Non-Type	Niekerkshoop	South Africa	Animalia	Arthropoda	Insecta	Mantodea	Chroicopteroidea	Giglio-Tos, 1915	Chroicopteridae	Giglio-Tos, 1915	Chriocopterinae	Giglio-Tos, 1915	Chriocopterini	Giglio-Tos, 1915	Chroicopterina	Giglio-Tos, 1915			Entella	Stål, 1877	sp.			Entella sp.	Stål, 1877	Undefined	Undefined	Unspesified	Iziko South African Museum, Cape Town	Undefined	IZIKO	N/A	N/A
4285	4082	N/A	Non-Type	Het Kruis	South Africa	Animalia	Arthropoda	Insecta	Mantodea	Chroicopteroidea	Giglio-Tos, 1915	Chroicopteridae	Giglio-Tos, 1915	Chriocopterinae	Giglio-Tos, 1915	Chriocopterini	Giglio-Tos, 1915	Chroicopterina	Giglio-Tos, 1915			Entella	Stål, 1877	sp.			Entella sp.	Stål, 1877	Dickson, C.G., Charles	1937	Unspesified	Iziko South African Museum, Cape Town	Undefined	IZIKO	N/A	N/A
1491	3059	N/A	Non-Type	Worcester	South Africa	Animalia	Arthropoda	Insecta	Mantodea	Chroicopteroidea	Giglio-Tos, 1915	Chroicopteridae	Giglio-Tos, 1915	Chriocopterinae	Giglio-Tos, 1915	Chriocopterini	Giglio-Tos, 1915	Chroicopterina	Giglio-Tos, 1915			Entella	Stål, 1877	sp.			Entella sp.	Stål, 1877	R.M Miller	1983	N. Moulin 2018	KwaZulu-Natal Museum, Pietermaritzburg	Undefined	NMSA	N/A	N/A
1551	3201	N/A	Non-Type	Pietermaritzburg	South Africa	Animalia	Arthropoda	Insecta	Mantodea	Chroicopteroidea	Giglio-Tos, 1915	Chroicopteridae	Giglio-Tos, 1915	Chriocopterinae	Giglio-Tos, 1915	Chriocopterini	Giglio-Tos, 1915	Chroicopterina	Giglio-Tos, 1915			Entella	Stål, 1877	sp.			Entella sp.	Stål, 1877	C.Akerman	1916	Unspesified	KwaZulu-Natal Museum, Pietermaritzburg	Undefined	NMSA	N/A	N/A
1493	5613	N/A	Non-Type	Ndumo Game Reserve	South Africa	Animalia	Arthropoda	Insecta	Mantodea	Chroicopteroidea	Giglio-Tos, 1915	Chroicopteridae	Giglio-Tos, 1915	Chriocopterinae	Giglio-Tos, 1915	Chriocopterini	Giglio-Tos, 1915	Chroicopterina	Giglio-Tos, 1915			Entella	Stål, 1877	sp.			Entella sp.	Stål, 1877	A. H Kirk-Springgs	2009	N. Moulin 2018	National Museum, Bloemfontein	Undefined	NMB	N/A	N/A
1494	5628	N/A	Non-Type	Ndumo Game Reserve	South Africa	Animalia	Arthropoda	Insecta	Mantodea	Chroicopteroidea	Giglio-Tos, 1915	Chroicopteridae	Giglio-Tos, 1915	Chriocopterinae	Giglio-Tos, 1915	Chriocopterini	Giglio-Tos, 1915	Chroicopterina	Giglio-Tos, 1915			Entella	Stål, 1877	sp.			Entella sp.	Stål, 1877	A. H Kirk-Springgs	2009	N. Moulin 2018	National Museum, Bloemfontein	Undefined	NMB	N/A	N/A
1495	5629	N/A	Non-Type	Ndumo Game Reserve	South Africa	Animalia	Arthropoda	Insecta	Mantodea	Chroicopteroidea	Giglio-Tos, 1915	Chroicopteridae	Giglio-Tos, 1915	Chriocopterinae	Giglio-Tos, 1915	Chriocopterini	Giglio-Tos, 1915	Chroicopterina	Giglio-Tos, 1915			Entella	Stål, 1877	sp.			Entella sp.	Stål, 1877	A. H Kirk-Springgs	2009	N. Moulin 2018	National Museum, Bloemfontein	Undefined	NMB	N/A	N/A
1496	5630	N/A	Non-Type	Ndumo Game Reserve	South Africa	Animalia	Arthropoda	Insecta	Mantodea	Chroicopteroidea	Giglio-Tos, 1915	Chroicopteridae	Giglio-Tos, 1915	Chriocopterinae	Giglio-Tos, 1915	Chriocopterini	Giglio-Tos, 1915	Chroicopterina	Giglio-Tos, 1915			Entella	Stål, 1877	sp.			Entella sp.	Stål, 1877	A. H Kirk-Springgs	2009	N. Moulin 2018	National Museum, Bloemfontein	Undefined	NMB	N/A	N/A
1497	5631	N/A	Non-Type	Ndumo Game Reserve	South Africa	Animalia	Arthropoda	Insecta	Mantodea	Chroicopteroidea	Giglio-Tos, 1915	Chroicopteridae	Giglio-Tos, 1915	Chriocopterinae	Giglio-Tos, 1915	Chriocopterini	Giglio-Tos, 1915	Chroicopterina	Giglio-Tos, 1915			Entella	Stål, 1877	sp.			Entella sp.	Stål, 1877	A. H Kirk-Springgs	2009	N. Moulin 2018	National Museum, Bloemfontein	Undefined	NMB	N/A	N/A
1498	5632	N/A	Non-Type	Ndumo Game Reserve	South Africa	Animalia	Arthropoda	Insecta	Mantodea	Chroicopteroidea	Giglio-Tos, 1915	Chroicopteridae	Giglio-Tos, 1915	Chriocopterinae	Giglio-Tos, 1915	Chriocopterini	Giglio-Tos, 1915	Chroicopterina	Giglio-Tos, 1915			Entella	Stål, 1877	sp.			Entella sp.	Stål, 1877	A. H Kirk-Springgs	2009	N. Moulin 2018	National Museum, Bloemfontein	Undefined	NMB	N/A	N/A
1499	5633	N/A	Non-Type	Ndumo Game Reserve	South Africa	Animalia	Arthropoda	Insecta	Mantodea	Chroicopteroidea	Giglio-Tos, 1915	Chroicopteridae	Giglio-Tos, 1915	Chriocopterinae	Giglio-Tos, 1915	Chriocopterini	Giglio-Tos, 1915	Chroicopterina	Giglio-Tos, 1915			Entella	Stål, 1877	sp.			Entella sp.	Stål, 1877	A.H Kirk-Spriggs	2009	N. Moulin 2018	National Museum, Bloemfontein	Undefined	NMB	N/A	N/A
1500	5635	N/A	Non-Type	Ndumo Game Reserve	South Africa	Animalia	Arthropoda	Insecta	Mantodea	Chroicopteroidea	Giglio-Tos, 1915	Chroicopteridae	Giglio-Tos, 1915	Chriocopterinae	Giglio-Tos, 1915	Chriocopterini	Giglio-Tos, 1915	Chroicopterina	Giglio-Tos, 1915			Entella	Stål, 1877	sp.			Entella sp.	Stål, 1877	A.H Kirk-Spriggs	2009	N. Moulin 2018	National Museum, Bloemfontein	Undefined	NMB	N/A	N/A
1501	5616	N/A	Non-Type	Kosi Bay Nature Reserve	South Africa	Animalia	Arthropoda	Insecta	Mantodea	Chroicopteroidea	Giglio-Tos, 1915	Chroicopteridae	Giglio-Tos, 1915	Chriocopterinae	Giglio-Tos, 1915	Chriocopterini	Giglio-Tos, 1915	Chroicopterina	Giglio-Tos, 1915			Entella	Stål, 1877	sp.			Entella sp.	Stål, 1877	A.H Kirk-Spriggs	2010	N. Moulin 2018	National Museum, Bloemfontein	Undefined	NMB	N/A	N/A
1502	5615	N/A	Non-Type	Ndumo Game Reserve	South Africa	Animalia	Arthropoda	Insecta	Mantodea	Chroicopteroidea	Giglio-Tos, 1915	Chroicopteridae	Giglio-Tos, 1915	Chriocopterinae	Giglio-Tos, 1915	Chriocopterini	Giglio-Tos, 1915	Chroicopterina	Giglio-Tos, 1915			Entella	Stål, 1877	sp.			Entella sp.	Stål, 1877	A. Kirk-Spriggs & E. Letsobe	2017	N. Moulin 2018	National Museum, Bloemfontein	Undefined	NMB	N/A	N/A
1503	5617	N/A	Non-Type	Ndumo Game Reserve	South Africa	Animalia	Arthropoda	Insecta	Mantodea	Chroicopteroidea	Giglio-Tos, 1915	Chroicopteridae	Giglio-Tos, 1915	Chriocopterinae	Giglio-Tos, 1915	Chriocopterini	Giglio-Tos, 1915	Chroicopterina	Giglio-Tos, 1915			Entella	Stål, 1877	sp.			Entella sp.	Stål, 1877	A. Kirk-Spriggs & E. Letsobe	2017	N. Moulin 2018	National Museum, Bloemfontein	Undefined	NMB	N/A	N/A
1504	5618	N/A	Non-Type	Ndumo Game Reserve	South Africa	Animalia	Arthropoda	Insecta	Mantodea	Chroicopteroidea	Giglio-Tos, 1915	Chroicopteridae	Giglio-Tos, 1915	Chriocopterinae	Giglio-Tos, 1915	Chriocopterini	Giglio-Tos, 1915	Chroicopterina	Giglio-Tos, 1915			Entella	Stål, 1877	sp.			Entella sp.	Stål, 1877	A. Kirk-Spriggs & E. Letsobe	2017	N. Moulin 2018	National Museum, Bloemfontein	Undefined	NMB	N/A	N/A
1505	5619	N/A	Non-Type	Ndumo Game Reserve	South Africa	Animalia	Arthropoda	Insecta	Mantodea	Chroicopteroidea	Giglio-Tos, 1915	Chroicopteridae	Giglio-Tos, 1915	Chriocopterinae	Giglio-Tos, 1915	Chriocopterini	Giglio-Tos, 1915	Chroicopterina	Giglio-Tos, 1915			Entella	Stål, 1877	sp.			Entella sp.	Stål, 1877	A. Kirk-Spriggs & E. Letsobe	2017	N. Moulin 2018	National Museum, Bloemfontein	Undefined	NMB	N/A	N/A
1506	5620	N/A	Non-Type	Ndumo Game Reserve	South Africa	Animalia	Arthropoda	Insecta	Mantodea	Chroicopteroidea	Giglio-Tos, 1915	Chroicopteridae	Giglio-Tos, 1915	Chriocopterinae	Giglio-Tos, 1915	Chriocopterini	Giglio-Tos, 1915	Chroicopterina	Giglio-Tos, 1915			Entella	Stål, 1877	sp.			Entella sp.	Stål, 1877	A. Kirk-Spriggs & E. Letsobe	2017	N. Moulin 2018	National Museum, Bloemfontein	Undefined	NMB	N/A	N/A
1507	5623	N/A	Non-Type	Ndumo Game Reserve	South Africa	Animalia	Arthropoda	Insecta	Mantodea	Chroicopteroidea	Giglio-Tos, 1915	Chroicopteridae	Giglio-Tos, 1915	Chriocopterinae	Giglio-Tos, 1915	Chriocopterini	Giglio-Tos, 1915	Chroicopterina	Giglio-Tos, 1915			Entella	Stål, 1877	sp.			Entella sp.	Stål, 1877	A. Kirk-Spriggs & E. Letsobe	2017	N. Moulin 2018	National Museum, Bloemfontein	Undefined	NMB	N/A	N/A
1508	5624	N/A	Non-Type	Ndumo Game Reserve	South Africa	Animalia	Arthropoda	Insecta	Mantodea	Chroicopteroidea	Giglio-Tos, 1915	Chroicopteridae	Giglio-Tos, 1915	Chriocopterinae	Giglio-Tos, 1915	Chriocopterini	Giglio-Tos, 1915	Chroicopterina	Giglio-Tos, 1915			Entella	Stål, 1877	sp.			Entella sp.	Stål, 1877	A. Kirk-Spriggs & E. Letsobe	2017	N. Moulin 2018	National Museum, Bloemfontein	Undefined	NMB	N/A	N/A
1509	5626	N/A	Non-Type	Ndumo Game Reserve	South Africa	Animalia	Arthropoda	Insecta	Mantodea	Chroicopteroidea	Giglio-Tos, 1915	Chroicopteridae	Giglio-Tos, 1915	Chriocopterinae	Giglio-Tos, 1915	Chriocopterini	Giglio-Tos, 1915	Chroicopterina	Giglio-Tos, 1915			Entella	Stål, 1877	sp.			Entella sp.	Stål, 1877	A. Kirk-Spriggs & E. Letsobe	2017	N. Moulin 2018	National Museum, Bloemfontein	Undefined	NMB	N/A	N/A
	SMNK-MANT 02720	N/A	Non-Type	Klaserie	South Africa	Animalia	Arthropoda	Insecta	Mantodea	Chroicopteroidea	Giglio-Tos, 1915	Chroicopteridae	Giglio-Tos, 1915	Chriocopterinae	Giglio-Tos, 1915	Chriocopterini	Giglio-Tos, 1915	Chroicopterina	Giglio-Tos, 1915		Stål, 1877	Entella	Stål, 1877	sp.			Entella sp.	Stål, 1877	Undefined	27.11.2002	Ehrmann, R.	Staatliches Museum für Naturkunde Karlsruhe, Germany	Male	SMNK	N/A	N/A
	SMNK-MANT 02721	N/A	Non-Type	Klaserie	South Africa	Animalia	Arthropoda	Insecta	Mantodea	Chroicopteroidea	Giglio-Tos, 1915	Chroicopteridae	Giglio-Tos, 1915	Chriocopterinae	Giglio-Tos, 1915	Chriocopterini	Giglio-Tos, 1915	Chroicopterina	Giglio-Tos, 1915		Stål, 1877	Entella	Stål, 1877	sp.			Entella sp.	Stål, 1877	Undefined	27.11.2002	Ehrmann, R.	Staatliches Museum für Naturkunde Karlsruhe, Germany	Male	SMNK	N/A	N/A
	SMNK-MANT 02722	N/A	Non-Type	Mpumalanga	South Africa	Animalia	Arthropoda	Insecta	Mantodea	Chroicopteroidea	Giglio-Tos, 1915	Chroicopteridae	Giglio-Tos, 1915	Chriocopterinae	Giglio-Tos, 1915	Chriocopterini	Giglio-Tos, 1915	Chroicopterina	Giglio-Tos, 1915		Stål, 1877	Entella	Stål, 1877	sp.			Entella sp.	Stål, 1877	Undefined	23.11.2002	Ehrmann, R.	Staatliches Museum für Naturkunde Karlsruhe, Germany	Female	SMNK	N/A	N/A
	SMNK-MANT 02723	N/A	Non-Type	Mpumalanga	South Africa	Animalia	Arthropoda	Insecta	Mantodea	Chroicopteroidea	Giglio-Tos, 1915	Chroicopteridae	Giglio-Tos, 1915	Chriocopterinae	Giglio-Tos, 1915	Chriocopterini	Giglio-Tos, 1915	Chroicopterina	Giglio-Tos, 1915		Stål, 1877	Entella	Stål, 1877	sp.			Entella sp.	Stål, 1877	Undefined	23.11.2002	Ehrmann, R.	Staatliches Museum für Naturkunde Karlsruhe, Germany	Female	SMNK	N/A	N/A
	SMNK-MANT 02724	N/A	Non-Type	Hartebeespoort	South Africa	Animalia	Arthropoda	Insecta	Mantodea	Chroicopteroidea	Giglio-Tos, 1915	Chroicopteridae	Giglio-Tos, 1915	Chriocopterinae	Giglio-Tos, 1915	Chriocopterini	Giglio-Tos, 1915	Chroicopterina	Giglio-Tos, 1915		Stål, 1877	Entella	Stål, 1877	sp.			Entella sp.	Stål, 1877	Undefined	4.3.1999	Ehrmann, R.	Staatliches Museum für Naturkunde Karlsruhe, Germany	Male	SMNK	N/A	N/A
	SMNK-MANT 02725	N/A	Non-Type	Krüger N.P.	South Africa	Animalia	Arthropoda	Insecta	Mantodea	Chroicopteroidea	Giglio-Tos, 1915	Chroicopteridae	Giglio-Tos, 1915	Chriocopterinae	Giglio-Tos, 1915	Chriocopterini	Giglio-Tos, 1915	Chroicopterina	Giglio-Tos, 1915		Stål, 1877	Entella	Stål, 1877	sp.			Entella sp.	Stål, 1877	Undefined	9.3.1999	Ehrmann, R.	Staatliches Museum für Naturkunde Karlsruhe, Germany	Male	SMNK	N/A	N/A
	SMNK-MANT 02726	N/A	Non-Type	Krüger N.P.	South Africa	Animalia	Arthropoda	Insecta	Mantodea	Chroicopteroidea	Giglio-Tos, 1915	Chroicopteridae	Giglio-Tos, 1915	Chriocopterinae	Giglio-Tos, 1915	Chriocopterini	Giglio-Tos, 1915	Chroicopterina	Giglio-Tos, 1915		Stål, 1877	Entella	Stål, 1877	sp.			Entella sp.	Stål, 1877	Undefined	9.3.1999	Ehrmann, R.	Staatliches Museum für Naturkunde Karlsruhe, Germany	Male	SMNK	N/A	N/A
	SMNK-MANT 02728	N/A	Non-Type	H. Merensky Reserve	South Africa	Animalia	Arthropoda	Insecta	Mantodea	Chroicopteroidea	Giglio-Tos, 1915	Chroicopteridae	Giglio-Tos, 1915	Chriocopterinae	Giglio-Tos, 1915	Chriocopterini	Giglio-Tos, 1915	Chroicopterina	Giglio-Tos, 1915		Stål, 1877	Entella	Stål, 1877	sp.			Entella sp.	Stål, 1877	Undefined	20.1.1999	Ehrmann, R.	Staatliches Museum für Naturkunde Karlsruhe, Germany	Male	SMNK	N/A	N/A
	SMNK-MANT 02729	N/A	Non-Type	Natal St. Lucia	South Africa	Animalia	Arthropoda	Insecta	Mantodea	Chroicopteroidea	Giglio-Tos, 1915	Chroicopteridae	Giglio-Tos, 1915	Chriocopterinae	Giglio-Tos, 1915	Chriocopterini	Giglio-Tos, 1915	Chroicopterina	Giglio-Tos, 1915		Stål, 1877	Entella	Stål, 1877	sp.			Entella sp.	Stål, 1877	Undefined	12.1986	Ehrmann, R.	Staatliches Museum für Naturkunde Karlsruhe, Germany	Male	SMNK	N/A	N/A
1510	5308	N/A	Non-Type	Grahamstown	South Africa	Animalia	Arthropoda	Insecta	Mantodea	Chroicopteroidea	Giglio-Tos, 1915	Chroicopteridae	Giglio-Tos, 1915	Chriocopterinae	Giglio-Tos, 1915	Chriocopterini	Giglio-Tos, 1915	Chroicopterina	Giglio-Tos, 1915			Entella	Stål, 1877	sp.			Entella sp.	Stål, 1877	C. Potgieter	2015	N. Moulin 2018	Student Collection, Rhodes University, Grahamstown	Undefined	RU		N/A
1552	6501	N/A	Non-Type	Ntambanana	South Africa	Animalia	Arthropoda	Insecta	Mantodea	Chroicopteroidea	Giglio-Tos, 1915	Chroicopteridae	Giglio-Tos, 1915	Chriocopterinae	Giglio-Tos, 1915	Chriocopterini	Giglio-Tos, 1915	Chroicopterina	Giglio-Tos, 1915	(Entella)	Stål, 1877	Entella	Stål, 1877	taborana			Entella taborana	(Giglio-Tos, 1915)	G.A.H Bedford	1922	Department Max Beier 1952	Ditsong National Museum of Natural History, Pretoria	Undefined	DNMNH	N/A	N/A
1083	6524	N/A	Non-Type	Bangu gorge	South Africa	Animalia	Arthropoda	Insecta	Mantodea	Chroicopteroidea	Giglio-Tos, 1915	Chroicopteridae	Giglio-Tos, 1915	Chriocopterinae	Giglio-Tos, 1915	Chriocopterini	Giglio-Tos, 1915	Chroicopterina	Giglio-Tos, 1915	(Entella)	Stål, 1877	Entella	Stål, 1877	transvaalica			Entella transvaalica	Beier, 1955	D.W Rorke	1961	Department Kaltenbach 1985	Ditsong National Museum of Natural History, Pretoria	Undefined	DNMNH	N/A	N/A
1553	6517	N/A	Non-Type	PretoriusKop	South Africa	Animalia	Arthropoda	Insecta	Mantodea	Chroicopteroidea	Giglio-Tos, 1915	Chroicopteridae	Giglio-Tos, 1915	Chriocopterinae	Giglio-Tos, 1915	Chriocopterini	Giglio-Tos, 1915	Chroicopterina	Giglio-Tos, 1915	(Entella)	Stål, 1877	Entella	Stål, 1877	transvaalica			Entella transvaalica	Beier, 1955	Janse & Vari	1952	Department Kaltenbach 1985	Ditsong National Museum of Natural History, Pretoria	Undefined	DNMNH	N/A	N/A
1554	6525	N/A	Non-Type	Ofcolaco	South Africa	Animalia	Arthropoda	Insecta	Mantodea	Chroicopteroidea	Giglio-Tos, 1915	Chroicopteridae	Giglio-Tos, 1915	Chriocopterinae	Giglio-Tos, 1915	Chriocopterini	Giglio-Tos, 1915	Chroicopterina	Giglio-Tos, 1915	(Entella)	Stål, 1877	Entella	Stål, 1877	transvaalica			Entella transvaalica	Beier, 1955	G. van Son	1958	Department Kaltenbach 1985	Ditsong National Museum of Natural History, Pretoria	Undefined	DNMNH	N/A	N/A
1555	6521	N/A	Non-Type	Ndumu	South Africa	Animalia	Arthropoda	Insecta	Mantodea	Chroicopteroidea	Giglio-Tos, 1915	Chroicopteridae	Giglio-Tos, 1915	Chriocopterinae	Giglio-Tos, 1915	Chriocopterini	Giglio-Tos, 1915	Chroicopterina	Giglio-Tos, 1915	(Entella)	Stål, 1877	Entella	Stål, 1877	transvaalica			Entella transvaalica	Beier, 1955	G. van Son	1960	Department Kaltenbach 1985	Ditsong National Museum of Natural History, Pretoria	Undefined	DNMNH	N/A	N/A
1556	6520	N/A	Non-Type	Machai Pan	South Africa	Animalia	Arthropoda	Insecta	Mantodea	Chroicopteroidea	Giglio-Tos, 1915	Chroicopteridae	Giglio-Tos, 1915	Chriocopterinae	Giglio-Tos, 1915	Chriocopterini	Giglio-Tos, 1915	Chroicopterina	Giglio-Tos, 1915	(Entella)	Stål, 1877	Entella	Stål, 1877	transvaalica			Entella transvaalica	Beier, 1955	D.W Rorke	1961	Department Kaltenbach 1985	Ditsong National Museum of Natural History, Pretoria	Undefined	DNMNH	N/A	N/A
1557	6519	N/A	Non-Type	Jozini Dam	South Africa	Animalia	Arthropoda	Insecta	Mantodea	Chroicopteroidea	Giglio-Tos, 1915	Chroicopteridae	Giglio-Tos, 1915	Chriocopterinae	Giglio-Tos, 1915	Chriocopterini	Giglio-Tos, 1915	Chroicopterina	Giglio-Tos, 1915	(Entella)	Stål, 1877	Entella	Stål, 1877	transvaalica			Entella transvaalica	Beier, 1955	Vari & Steenstra	1961	Department Kaltenbach 1985	Ditsong National Museum of Natural History, Pretoria	Undefined	DNMNH	N/A	N/A
1558	6522	N/A	Non-Type	Uniondale	South Africa	Animalia	Arthropoda	Insecta	Mantodea	Chroicopteroidea	Giglio-Tos, 1915	Chroicopteridae	Giglio-Tos, 1915	Chriocopterinae	Giglio-Tos, 1915	Chriocopterini	Giglio-Tos, 1915	Chroicopterina	Giglio-Tos, 1915	(Entella)	Stål, 1877	Entella	Stål, 1877	transvaalica			Entella transvaalica	Beier, 1955	van Reenen & Mathabathe	1972	Department Kaltenbach 1985	Ditsong National Museum of Natural History, Pretoria	Undefined	DNMNH	N/A	N/A
4286	6523	N/A	Non-Type	Bangu gorge	South Africa	Animalia	Arthropoda	Insecta	Mantodea	Chroicopteroidea	Giglio-Tos, 1915	Chroicopteridae	Giglio-Tos, 1915	Chriocopterinae	Giglio-Tos, 1915	Chriocopterini	Giglio-Tos, 1915	Chroicopterina	Giglio-Tos, 1915	(Entella)	Stål, 1877	Entella	Stål, 1877	transvaalica			Entella transvaalica	Beier, 1955	D.W Rorke	1961	Department Kaltenbach 1985	Ditsong National Museum of Natural History, Pretoria	Undefined	DNMNH	N/A	N/A
	SMNK-MANT 02727	N/A	Non-Type	Krüger N.P.	South Africa	Animalia	Arthropoda	Insecta	Mantodea	Chroicopteroidea	Giglio-Tos, 1915	Chroicopteridae	Giglio-Tos, 1915	Chriocopterinae	Giglio-Tos, 1915	Chriocopterini	Giglio-Tos, 1915	Chroicopterina	Giglio-Tos, 1915	(Entella)	Stål, 1877	Entella	Stål, 1877	transvaalica			Entella transvaalica	Beier, 1955	Undefined	9.3.1999	Ehrmann, R.	Staatliches Museum für Naturkunde Karlsruhe, Germany	Male	SMNK	N/A	N/A
	NRM-MANT0000607	1146473895	Non-Type	Transvaal	South Africa	Animalia	Arthropoda	Insecta	Mantodea	Chroicopteroidea	Giglio-Tos, 1915	Chroicopteridae	Giglio-Tos, 1915	Chriocopterinae	Giglio-Tos, 1915	Chriocopterini	Giglio-Tos, 1915	Chroicopterina	Giglio-Tos, 1915			Entelloptera	Beier, 1942	rogenhoferi			Entelloptera rogenhoferi	Saussure, 1872	Undefined	Undefined	Undefined	Swedish Museum of Natural History (NRM)	Male	NRM	https://www.gbif.org/occurrence/1146473895	N/A
	NRM-MANT0002202	1146475568	Non-Type	Appelsbosch	South Africa	Animalia	Arthropoda	Insecta	Mantodea	Chroicopteroidea	Giglio-Tos, 1915	Chroicopteridae	Giglio-Tos, 1915	Chriocopterinae	Giglio-Tos, 1915	Chriocopterini	Giglio-Tos, 1915	Chroicopterina	Giglio-Tos, 1915			Entelloptera	Beier, 1942	rogenhoferi			Entelloptera rogenhoferi	Saussure, 1872	Undefined	Undefined	A. P. Kaltenbach	Swedish Museum of Natural History (NRM)	Undefined	NRM	https://www.gbif.org/occurrence/1146475568	N/A
	SMNK-MANT 02730	N/A	Non-Type	Thabazimbi	South Africa	Animalia	Arthropoda	Insecta	Mantodea	Chroicopteroidea	Giglio-Tos, 1915	Chroicopteridae	Giglio-Tos, 1915	Chriocopterinae	Giglio-Tos, 1915	Chriocopterini	Giglio-Tos, 1915	Chroicopterina	Giglio-Tos, 1915			Entelloptera	Beier, 1942	rogenhoferi			Entelloptera rogenhoferi	Saussure, 1872	Undefined	5.3.1999	Ehrmann, R.	Staatliches Museum für Naturkunde Karlsruhe, Germany	Male	SMNK	N/A	N/A
	SMNK-MANT 02731	N/A	Non-Type	Thabazimbi	South Africa	Animalia	Arthropoda	Insecta	Mantodea	Chroicopteroidea	Giglio-Tos, 1915	Chroicopteridae	Giglio-Tos, 1915	Chriocopterinae	Giglio-Tos, 1915	Chriocopterini	Giglio-Tos, 1915	Chroicopterina	Giglio-Tos, 1915			Entelloptera	Beier, 1942	rogenhoferi			Entelloptera rogenhoferi	Saussure, 1872	Undefined	5.3.1999	Ehrmann, R.	Staatliches Museum für Naturkunde Karlsruhe, Germany	Male	SMNK	N/A	N/A
	SMNK-MANT 02732	N/A	Non-Type	Thabazimbi	South Africa	Animalia	Arthropoda	Insecta	Mantodea	Chroicopteroidea	Giglio-Tos, 1915	Chroicopteridae	Giglio-Tos, 1915	Chriocopterinae	Giglio-Tos, 1915	Chriocopterini	Giglio-Tos, 1915	Chroicopterina	Giglio-Tos, 1915			Entelloptera	Beier, 1942	rogenhoferi			Entelloptera rogenhoferi	Saussure, 1872	Undefined	5.3.1999	Ehrmann, R.	Staatliches Museum für Naturkunde Karlsruhe, Germany	Male	SMNK	N/A	N/A
	Man01	N/A	Holotype	Fountain Grove Pretoria district	South Africa	Animalia	Arthropoda	Insecta	Mantodea	Chroicopteroidea	Giglio-Tos, 1915	Chroicopteridae	Giglio-Tos, 1915	Chriocopterinae	Giglio-Tos, 1915	Chriocopterini	Giglio-Tos, 1915	Chroicopterina	Giglio-Tos, 1915			Entelloptera	Beier, 1942	rogenhoferi	maesta	Rehn, 1927	Entelloptera rogenhoferi maesta	Rehn, 1927	C. Swierstra	4.01.1911	Rehn	Ditsong National Museum of Natural History, Pretoria	Male	DNMNH	N/A	N/A
1559	2241	N/A	Non-Type	Mkuzi Reserve	South Africa	Animalia	Arthropoda	Insecta	Mantodea	Chroicopteroidea	Giglio-Tos, 1915	Chroicopteridae	Giglio-Tos, 1915	Chriocopterinae	Giglio-Tos, 1915	Chriocopterini	Giglio-Tos, 1915	Chroicopterina	Giglio-Tos, 1915			Entelloptera	Beier, 1942	rogenhoferi	rogenhoferi	Saussure, 1872	Entelloptera rogenhoferi rogenhoferi	Saussure, 1872	Anonomouse	1945	Department Kaltenbach 1984	Agricultural Research Council Roodeplaat, Pretoria	Undefined	ARC	N/A	N/A
1560	7683	N/A	Non-Type	Pretoria	South Africa	Animalia	Arthropoda	Insecta	Mantodea	Chroicopteroidea	Giglio-Tos, 1915	Chroicopteridae	Giglio-Tos, 1915	Chriocopterinae	Giglio-Tos, 1915	Chriocopterini	Giglio-Tos, 1915	Chroicopterina	Giglio-Tos, 1915			Entelloptera	Beier, 1942	rogenhoferi	rogenhoferi	Saussure, 1872	Entelloptera rogenhoferi rogenhoferi	Saussure, 1872	Undefined	1975	Department Kaltenbach 1984	Agricultural Research Council Roodeplaat, Pretoria	Undefined	ARC	N/A	N/A
1561	7680	N/A	Non-Type	Ngodwana	South Africa	Animalia	Arthropoda	Insecta	Mantodea	Chroicopteroidea	Giglio-Tos, 1915	Chroicopteridae	Giglio-Tos, 1915	Chriocopterinae	Giglio-Tos, 1915	Chriocopterini	Giglio-Tos, 1915	Chroicopterina	Giglio-Tos, 1915			Entelloptera	Beier, 1942	rogenhoferi	rogenhoferi	Saussure, 1872	Entelloptera rogenhoferi rogenhoferi	Saussure, 1872	H.P van der Walt	1981	Department Kaltenbach 1984	Agricultural Research Council Roodeplaat, Pretoria	Undefined	ARC	N/A	N/A
1562	7681	N/A	Non-Type	Onderstepoort	South Africa	Animalia	Arthropoda	Insecta	Mantodea	Chroicopteroidea	Giglio-Tos, 1915	Chroicopteridae	Giglio-Tos, 1915	Chriocopterinae	Giglio-Tos, 1915	Chriocopterini	Giglio-Tos, 1915	Chroicopterina	Giglio-Tos, 1915			Entelloptera	Beier, 1942	rogenhoferi	rogenhoferi	Saussure, 1872	Entelloptera rogenhoferi rogenhoferi	Saussure, 1872	K. Stamhuis	1981	Department Kaltenbach 1984	Agricultural Research Council Roodeplaat, Pretoria	Undefined	ARC	N/A	N/A
1563	7682	N/A	Non-Type	Roodeplaat	South Africa	Animalia	Arthropoda	Insecta	Mantodea	Chroicopteroidea	Giglio-Tos, 1915	Chroicopteridae	Giglio-Tos, 1915	Chriocopterinae	Giglio-Tos, 1915	Chriocopterini	Giglio-Tos, 1915	Chroicopterina	Giglio-Tos, 1915			Entelloptera	Beier, 1942	rogenhoferi	rogenhoferi	Saussure, 1872	Entelloptera rogenhoferi rogenhoferi	Saussure, 1872	N. Grobbelaar	1981	Department Kaltenbach 1984	Agricultural Research Council Roodeplaat, Pretoria	Undefined	ARC	N/A	N/A
1566	1540	N/A	Non-Type	Groblershoop	South Africa	Animalia	Arthropoda	Insecta	Mantodea	Chroicopteroidea	Giglio-Tos, 1915	Chroicopteridae	Giglio-Tos, 1915	Chriocopterinae	Giglio-Tos, 1915	Chriocopterini	Giglio-Tos, 1915	Chroicopterina	Giglio-Tos, 1915			Entelloptera	Beier, 1942	rogenhoferi	rogenhoferi	Saussure, 1872	Entelloptera rogenhoferi rogenhoferi	Saussure, 1872	C.G Moolman	1985	Department Kaltenbach 1985	Agricultural Research Council Roodeplaat, Pretoria	Undefined	ARC	N/A	N/A
1579	1541	N/A	Non-Type	Groblershoop	South Africa	Animalia	Arthropoda	Insecta	Mantodea	Chroicopteroidea	Giglio-Tos, 1915	Chroicopteridae	Giglio-Tos, 1915	Chriocopterinae	Giglio-Tos, 1915	Chriocopterini	Giglio-Tos, 1915	Chroicopterina	Giglio-Tos, 1915			Entelloptera	Beier, 1942	rogenhoferi	rogenhoferi	Saussure, 1872	Entelloptera rogenhoferi rogenhoferi	Saussure, 1872	C.G Moolman	1985	Unspesified	Agricultural Research Council Roodeplaat, Pretoria	Undefined	ARC	N/A	N/A
1580	7196	N/A	Non-Type	Witbank	South Africa	Animalia	Arthropoda	Insecta	Mantodea	Chroicopteroidea	Giglio-Tos, 1915	Chroicopteridae	Giglio-Tos, 1915	Chriocopterinae	Giglio-Tos, 1915	Chriocopterini	Giglio-Tos, 1915	Chroicopterina	Giglio-Tos, 1915			Entelloptera	Beier, 1942	rogenhoferi	rogenhoferi	Saussure, 1872	Entelloptera rogenhoferi rogenhoferi	Saussure, 1872	V.M Swain	1986	Unspesified	Agricultural Research Council Roodeplaat, Pretoria	Undefined	ARC	N/A	N/A
1581	7196	N/A	Non-Type	Witbank	South Africa	Animalia	Arthropoda	Insecta	Mantodea	Chroicopteroidea	Giglio-Tos, 1915	Chroicopteridae	Giglio-Tos, 1915	Chriocopterinae	Giglio-Tos, 1915	Chriocopterini	Giglio-Tos, 1915	Chroicopterina	Giglio-Tos, 1915			Entelloptera	Beier, 1942	rogenhoferi	rogenhoferi	Saussure, 1872	Entelloptera rogenhoferi rogenhoferi	Saussure, 1872	V.M Swain	1986	Unspesified	Agricultural Research Council Roodeplaat, Pretoria	Undefined	ARC	N/A	N/A
1582	7524	N/A	Non-Type	Hartebeespoort	South Africa	Animalia	Arthropoda	Insecta	Mantodea	Chroicopteroidea	Giglio-Tos, 1915	Chroicopteridae	Giglio-Tos, 1915	Chriocopterinae	Giglio-Tos, 1915	Chriocopterini	Giglio-Tos, 1915	Chroicopterina	Giglio-Tos, 1915			Entelloptera	Beier, 1942	rogenhoferi	rogenhoferi	Saussure, 1872	Entelloptera rogenhoferi rogenhoferi	Saussure, 1872	M. Van der Merwe	1994	Unspesified	Agricultural Research Council Roodeplaat, Pretoria	Undefined	ARC	N/A	N/A
1583	7574	N/A	Non-Type	Hartebeespoort	South Africa	Animalia	Arthropoda	Insecta	Mantodea	Chroicopteroidea	Giglio-Tos, 1915	Chroicopteridae	Giglio-Tos, 1915	Chriocopterinae	Giglio-Tos, 1915	Chriocopterini	Giglio-Tos, 1915	Chroicopterina	Giglio-Tos, 1915			Entelloptera	Beier, 1942	rogenhoferi	rogenhoferi	Saussure, 1872	Entelloptera rogenhoferi rogenhoferi	Saussure, 1872	T. Joffe	1994	Unspesified	Agricultural Research Council Roodeplaat, Pretoria	Undefined	ARC	N/A	N/A
1584	7527	N/A	Non-Type	Rustenburg	South Africa	Animalia	Arthropoda	Insecta	Mantodea	Chroicopteroidea	Giglio-Tos, 1915	Chroicopteridae	Giglio-Tos, 1915	Chriocopterinae	Giglio-Tos, 1915	Chriocopterini	Giglio-Tos, 1915	Chroicopterina	Giglio-Tos, 1915			Entelloptera	Beier, 1942	rogenhoferi	rogenhoferi	Saussure, 1872	Entelloptera rogenhoferi rogenhoferi	Saussure, 1872	T. Joffe	1994	Unspesified	Agricultural Research Council Roodeplaat, Pretoria	Undefined	ARC	N/A	N/A
1585	7393	N/A	Non-Type	Rustenburg	South Africa	Animalia	Arthropoda	Insecta	Mantodea	Chroicopteroidea	Giglio-Tos, 1915	Chroicopteridae	Giglio-Tos, 1915	Chriocopterinae	Giglio-Tos, 1915	Chriocopterini	Giglio-Tos, 1915	Chroicopterina	Giglio-Tos, 1915			Entelloptera	Beier, 1942	rogenhoferi	rogenhoferi	Saussure, 1872	Entelloptera rogenhoferi rogenhoferi	Saussure, 1872	D.G van Eeden	1997	Unspesified	Agricultural Research Council Roodeplaat, Pretoria	Undefined	ARC	N/A	N/A
1586	7429	N/A	Non-Type	Eldo	South Africa	Animalia	Arthropoda	Insecta	Mantodea	Chroicopteroidea	Giglio-Tos, 1915	Chroicopteridae	Giglio-Tos, 1915	Chriocopterinae	Giglio-Tos, 1915	Chriocopterini	Giglio-Tos, 1915	Chroicopterina	Giglio-Tos, 1915			Entelloptera	Beier, 1942	rogenhoferi	rogenhoferi	Saussure, 1872	Entelloptera rogenhoferi rogenhoferi	Saussure, 1872	E. Odendaal	1997	Unspesified	Agricultural Research Council Roodeplaat, Pretoria	Undefined	ARC	N/A	N/A
1587	7403	N/A	Non-Type	Pretoria	South Africa	Animalia	Arthropoda	Insecta	Mantodea	Chroicopteroidea	Giglio-Tos, 1915	Chroicopteridae	Giglio-Tos, 1915	Chriocopterinae	Giglio-Tos, 1915	Chriocopterini	Giglio-Tos, 1915	Chroicopterina	Giglio-Tos, 1915			Entelloptera	Beier, 1942	rogenhoferi	rogenhoferi	Saussure, 1872	Entelloptera rogenhoferi rogenhoferi	Saussure, 1872	S. Pieterse	1998	Unspesified	Agricultural Research Council Roodeplaat, Pretoria	Undefined	ARC	N/A	N/A
1567	6451	N/A	Non-Type	Rustenburg	South Africa	Animalia	Arthropoda	Insecta	Mantodea	Chroicopteroidea	Giglio-Tos, 1915	Chroicopteridae	Giglio-Tos, 1915	Chriocopterinae	Giglio-Tos, 1915	Chriocopterini	Giglio-Tos, 1915	Chroicopterina	Giglio-Tos, 1915			Entelloptera	Beier, 1942	rogenhoferi	rogenhoferi	Saussure, 1872	Entelloptera rogenhoferi rogenhoferi	Saussure, 1872	L.Vari	1956	Department Kaltenbach 1991	Ditsong National Museum of Natural History, Pretoria	Undefined	DNMNH	N/A	N/A
1568	6457	N/A	Non-Type	Pretoria	South Africa	Animalia	Arthropoda	Insecta	Mantodea	Chroicopteroidea	Giglio-Tos, 1915	Chroicopteridae	Giglio-Tos, 1915	Chriocopterinae	Giglio-Tos, 1915	Chriocopterini	Giglio-Tos, 1915	Chroicopterina	Giglio-Tos, 1915			Entelloptera	Beier, 1942	rogenhoferi	rogenhoferi	Saussure, 1872	Entelloptera rogenhoferi rogenhoferi	Saussure, 1872	G. van Son	1960	Department Kaltenbach 1991	Ditsong National Museum of Natural History, Pretoria	Undefined	DNMNH	N/A	N/A
1569	6455	N/A	Non-Type	Pretoria	South Africa	Animalia	Arthropoda	Insecta	Mantodea	Chroicopteroidea	Giglio-Tos, 1915	Chroicopteridae	Giglio-Tos, 1915	Chriocopterinae	Giglio-Tos, 1915	Chriocopterini	Giglio-Tos, 1915	Chroicopterina	Giglio-Tos, 1915			Entelloptera	Beier, 1942	rogenhoferi	rogenhoferi	Saussure, 1872	Entelloptera rogenhoferi rogenhoferi	Saussure, 1872	G. van Son	1961	Department Kaltenbach 1991	Ditsong National Museum of Natural History, Pretoria	Undefined	DNMNH	N/A	N/A
1570	6456	N/A	Non-Type	Uitkomst	South Africa	Animalia	Arthropoda	Insecta	Mantodea	Chroicopteroidea	Giglio-Tos, 1915	Chroicopteridae	Giglio-Tos, 1915	Chriocopterinae	Giglio-Tos, 1915	Chriocopterini	Giglio-Tos, 1915	Chroicopterina	Giglio-Tos, 1915			Entelloptera	Beier, 1942	rogenhoferi	rogenhoferi	Saussure, 1872	Entelloptera rogenhoferi rogenhoferi	Saussure, 1872	O.P.M Projasky	1961	Department Kaltenbach 1991	Ditsong National Museum of Natural History, Pretoria	Undefined	DNMNH	N/A	N/A
1572	6458	N/A	Non-Type	Chilovane	South Africa	Animalia	Arthropoda	Insecta	Mantodea	Chroicopteroidea	Giglio-Tos, 1915	Chroicopteridae	Giglio-Tos, 1915	Chriocopterinae	Giglio-Tos, 1915	Chriocopterini	Giglio-Tos, 1915	Chroicopterina	Giglio-Tos, 1915			Entelloptera	Beier, 1942	rogenhoferi	rogenhoferi	Saussure, 1872	Entelloptera rogenhoferi rogenhoferi	Saussure, 1872	Rev. Junod	1902	Department Max Beier 1952	Ditsong National Museum of Natural History, Pretoria	Undefined	DNMNH	N/A	N/A
1573	6463	N/A	Non-Type	Barberton	South Africa	Animalia	Arthropoda	Insecta	Mantodea	Chroicopteroidea	Giglio-Tos, 1915	Chroicopteridae	Giglio-Tos, 1915	Chriocopterinae	Giglio-Tos, 1915	Chriocopterini	Giglio-Tos, 1915	Chroicopterina	Giglio-Tos, 1915			Entelloptera	Beier, 1942	rogenhoferi	rogenhoferi	Saussure, 1872	Entelloptera rogenhoferi rogenhoferi	Saussure, 1872	Miss De Beer	1905	Department Max Beier 1952	Ditsong National Museum of Natural History, Pretoria	Undefined	DNMNH	N/A	N/A
1574	6453	N/A	Non-Type	Pretoria	South Africa	Animalia	Arthropoda	Insecta	Mantodea	Chroicopteroidea	Giglio-Tos, 1915	Chroicopteridae	Giglio-Tos, 1915	Chriocopterinae	Giglio-Tos, 1915	Chriocopterini	Giglio-Tos, 1915	Chroicopterina	Giglio-Tos, 1915			Entelloptera	Beier, 1942	rogenhoferi	rogenhoferi	Saussure, 1872	Entelloptera rogenhoferi rogenhoferi	Saussure, 1872	G.A.H Bedford	1914	Department Max Beier 1952	Ditsong National Museum of Natural History, Pretoria	Undefined	DNMNH	N/A	N/A
1575	6459	N/A	Non-Type	Woodbush Village	South Africa	Animalia	Arthropoda	Insecta	Mantodea	Chroicopteroidea	Giglio-Tos, 1915	Chroicopteridae	Giglio-Tos, 1915	Chriocopterinae	Giglio-Tos, 1915	Chriocopterini	Giglio-Tos, 1915	Chroicopterina	Giglio-Tos, 1915			Entelloptera	Beier, 1942	rogenhoferi	rogenhoferi	Saussure, 1872	Entelloptera rogenhoferi rogenhoferi	Saussure, 1872	C.J Swierstra	1915	Department Max Beier 1952	Ditsong National Museum of Natural History, Pretoria	Undefined	DNMNH	N/A	N/A
1576	6460	N/A	Non-Type	Louis Trichard	South Africa	Animalia	Arthropoda	Insecta	Mantodea	Chroicopteroidea	Giglio-Tos, 1915	Chroicopteridae	Giglio-Tos, 1915	Chriocopterinae	Giglio-Tos, 1915	Chriocopterini	Giglio-Tos, 1915	Chroicopterina	Giglio-Tos, 1915			Entelloptera	Beier, 1942	rogenhoferi	rogenhoferi	Saussure, 1872	Entelloptera rogenhoferi rogenhoferi	Saussure, 1872	H.G Breyer	1919	Department Max Beier 1952	Ditsong National Museum of Natural History, Pretoria	Undefined	DNMNH	N/A	N/A
1577	6452	N/A	Non-Type	Eshowe	South Africa	Animalia	Arthropoda	Insecta	Mantodea	Chroicopteroidea	Giglio-Tos, 1915	Chroicopteridae	Giglio-Tos, 1915	Chriocopterinae	Giglio-Tos, 1915	Chriocopterini	Giglio-Tos, 1915	Chroicopterina	Giglio-Tos, 1915			Entelloptera	Beier, 1942	rogenhoferi	rogenhoferi	Saussure, 1872	Entelloptera rogenhoferi rogenhoferi	Saussure, 1872	N.C Kenway	1936	Department Max Beier 1952	Ditsong National Museum of Natural History, Pretoria	Undefined	DNMNH	N/A	N/A
1578	6449	N/A	Non-Type	Duiwelskloof	South Africa	Animalia	Arthropoda	Insecta	Mantodea	Chroicopteroidea	Giglio-Tos, 1915	Chroicopteridae	Giglio-Tos, 1915	Chriocopterinae	Giglio-Tos, 1915	Chriocopterini	Giglio-Tos, 1915	Chroicopterina	Giglio-Tos, 1915			Entelloptera	Beier, 1942	rogenhoferi	rogenhoferi	Saussure, 1872	Entelloptera rogenhoferi rogenhoferi	Saussure, 1872	O. Prozesky	1952	Department Max Beier 1952	Ditsong National Museum of Natural History, Pretoria	Undefined	DNMNH	N/A	N/A
1591	6942	N/A	Non-Type	Groblersdal	South Africa	Animalia	Arthropoda	Insecta	Mantodea	Chroicopteroidea	Giglio-Tos, 1915	Chroicopteridae	Giglio-Tos, 1915	Chriocopterinae	Giglio-Tos, 1915	Chriocopterini	Giglio-Tos, 1915	Chroicopterina	Giglio-Tos, 1915			Entelloptera	Beier, 1942	rogenhoferi	rogenhoferi	Saussure, 1872	Entelloptera rogenhoferi rogenhoferi	Saussure, 1872	TM Staff	2003	Unspesified	Ditsong National Museum of Natural History, Pretoria	Undefined	DNMNH	N/A	N/A
1592	4780	N/A	Non-Type	Du Toits Kloof	South Africa	Animalia	Arthropoda	Insecta	Mantodea	Chroicopteroidea	Giglio-Tos, 1915	Chroicopteridae	Giglio-Tos, 1915	Chriocopterinae	Giglio-Tos, 1915	Chriocopterini	Giglio-Tos, 1915	Chroicopterina	Giglio-Tos, 1915			Entelloptera	Beier, 1942	rogenhoferi	rogenhoferi	Saussure, 1872	Entelloptera rogenhoferi rogenhoferi	Saussure, 1872	C. Thorne	1934	Unspesified	Iziko South African Museum, Cape Town	Undefined	IZIKO	N/A	N/A
1595	4777	N/A	Non-Type	Augusfontein	South Africa	Animalia	Arthropoda	Insecta	Mantodea	Chroicopteroidea	Giglio-Tos, 1915	Chroicopteridae	Giglio-Tos, 1915	Chriocopterinae	Giglio-Tos, 1915	Chriocopterini	Giglio-Tos, 1915	Chroicopterina	Giglio-Tos, 1915			Entelloptera	Beier, 1942	rogenhoferi	rogenhoferi	Saussure, 1872	Entelloptera rogenhoferi rogenhoferi	Saussure, 1872	Undefined	Undefined	Unspesified	Iziko South African Museum, Cape Town	Undefined	IZIKO	N/A	N/A
1596	4781	N/A	Non-Type	Somerset West	South Africa	Animalia	Arthropoda	Insecta	Mantodea	Chroicopteroidea	Giglio-Tos, 1915	Chroicopteridae	Giglio-Tos, 1915	Chriocopterinae	Giglio-Tos, 1915	Chriocopterini	Giglio-Tos, 1915	Chroicopterina	Giglio-Tos, 1915			Entelloptera	Beier, 1942	rogenhoferi	rogenhoferi	Saussure, 1872	Entelloptera rogenhoferi rogenhoferi	Saussure, 1872	Undefined	Undefined	Unspesified	Iziko South African Museum, Cape Town	Undefined	IZIKO	N/A	N/A
3291	7700	N/A	Non-Type	Pretoria	South Africa	Animalia	Arthropoda	Insecta	Mantodea	Eremiaphiloidea	Saussure, 1869	Eremiaphilidae	Saussure, 1869	Iridinae	Westwood, 1889	Iridini	Westwood, 1889					Episcopomantis	Uvarov, 1940	chalybea			Episcopomantis chalybea	Burmeister, 1838	H.A Abbott	1974	Department Kaltenbach 1984	Agricultural Research Council Roodeplaat, Pretoria	Undefined	ARC	N/A	N/A
3293	2061	N/A	Non-Type	Kalahari Gemsbok Park	South Africa	Animalia	Arthropoda	Insecta	Mantodea	Eremiaphiloidea	Saussure, 1869	Eremiaphilidae	Saussure, 1869	Iridinae	Westwood, 1889	Iridini	Westwood, 1889					Episcopomantis	Uvarov, 1940	chalybea			Episcopomantis chalybea	Burmeister, 1838	M.W Mansell	1989	Department Kaltenbach 1984	Agricultural Research Council Roodeplaat, Pretoria	Undefined	ARC	N/A	N/A
3294	6755	N/A	Non-Type	Pretoria	South Africa	Animalia	Arthropoda	Insecta	Mantodea	Eremiaphiloidea	Saussure, 1869	Eremiaphilidae	Saussure, 1869	Iridinae	Westwood, 1889	Iridini	Westwood, 1889					Episcopomantis	Uvarov, 1940	chalybea			Episcopomantis chalybea	Burmeister, 1838	G.A.H Bedford	1914	Department Roger Roy 1977	Ditsong National Museum of Natural History, Pretoria	Undefined	DNMNH	N/A	N/A
3295	6753	N/A	Non-Type	Silverton	South Africa	Animalia	Arthropoda	Insecta	Mantodea	Eremiaphiloidea	Saussure, 1869	Eremiaphilidae	Saussure, 1869	Iridinae	Westwood, 1889	Iridini	Westwood, 1889					Episcopomantis	Uvarov, 1940	chalybea			Episcopomantis chalybea	Burmeister, 1838	R.G Strey	1919	Department Roger Roy 1977	Ditsong National Museum of Natural History, Pretoria	Undefined	DNMNH	N/A	N/A
3296	6758	N/A	Non-Type	Silverton	South Africa	Animalia	Arthropoda	Insecta	Mantodea	Eremiaphiloidea	Saussure, 1869	Eremiaphilidae	Saussure, 1869	Iridinae	Westwood, 1889	Iridini	Westwood, 1889					Episcopomantis	Uvarov, 1940	chalybea			Episcopomantis chalybea	Burmeister, 1838	R.G Strey	1919	Department Roger Roy 1977	Ditsong National Museum of Natural History, Pretoria	Undefined	DNMNH	N/A	N/A
3297	6754	N/A	Non-Type	Zoutpan	South Africa	Animalia	Arthropoda	Insecta	Mantodea	Eremiaphiloidea	Saussure, 1869	Eremiaphilidae	Saussure, 1869	Iridinae	Westwood, 1889	Iridini	Westwood, 1889					Episcopomantis	Uvarov, 1940	chalybea			Episcopomantis chalybea	Burmeister, 1838	G. van Son	1932	Department Roger Roy 1977	Ditsong National Museum of Natural History, Pretoria	Undefined	DNMNH	N/A	N/A
3298	6752	N/A	Non-Type	Pretoria	South Africa	Animalia	Arthropoda	Insecta	Mantodea	Eremiaphiloidea	Saussure, 1869	Eremiaphilidae	Saussure, 1869	Iridinae	Westwood, 1889	Iridini	Westwood, 1889					Episcopomantis	Uvarov, 1940	chalybea			Episcopomantis chalybea	Burmeister, 1838	G. van Son	1947	Department Roger Roy 1977	Ditsong National Museum of Natural History, Pretoria	Undefined	DNMNH	N/A	N/A
3299	6757	N/A	Non-Type	Pretoria	South Africa	Animalia	Arthropoda	Insecta	Mantodea	Eremiaphiloidea	Saussure, 1869	Eremiaphilidae	Saussure, 1869	Iridinae	Westwood, 1889	Iridini	Westwood, 1889					Episcopomantis	Uvarov, 1940	chalybea			Episcopomantis chalybea	Burmeister, 1838	G. van Son	1952	Department Roger Roy 1977	Ditsong National Museum of Natural History, Pretoria	Undefined	DNMNH	N/A	N/A
3300	6756	N/A	Non-Type	PretoriusKop	South Africa	Animalia	Arthropoda	Insecta	Mantodea	Eremiaphiloidea	Saussure, 1869	Eremiaphilidae	Saussure, 1869	Iridinae	Westwood, 1889	Iridini	Westwood, 1889					Episcopomantis	Uvarov, 1940	chalybea			Episcopomantis chalybea	Burmeister, 1838	Janse & Vari	1952	Department Roger Roy 1977	Ditsong National Museum of Natural History, Pretoria	Undefined	DNMNH	N/A	N/A
3301	6750	N/A	Non-Type	Twee Rivieren	South Africa	Animalia	Arthropoda	Insecta	Mantodea	Eremiaphiloidea	Saussure, 1869	Eremiaphilidae	Saussure, 1869	Iridinae	Westwood, 1889	Iridini	Westwood, 1889					Episcopomantis	Uvarov, 1940	chalybea			Episcopomantis chalybea	Burmeister, 1838	Undefined	1958	Department Roger Roy 1977	Ditsong National Museum of Natural History, Pretoria	Undefined	DNMNH	N/A	N/A
3302	6750	N/A	Non-Type	Twee Rivieren	South Africa	Animalia	Arthropoda	Insecta	Mantodea	Eremiaphiloidea	Saussure, 1869	Eremiaphilidae	Saussure, 1869	Iridinae	Westwood, 1889	Iridini	Westwood, 1889					Episcopomantis	Uvarov, 1940	chalybea			Episcopomantis chalybea	Burmeister, 1838	Undefined	1958	Department Roger Roy 1977	Ditsong National Museum of Natural History, Pretoria	Undefined	DNMNH	N/A	N/A
3303	6751	N/A	Non-Type	Twee Rivieren	South Africa	Animalia	Arthropoda	Insecta	Mantodea	Eremiaphiloidea	Saussure, 1869	Eremiaphilidae	Saussure, 1869	Iridinae	Westwood, 1889	Iridini	Westwood, 1889					Episcopomantis	Uvarov, 1940	chalybea			Episcopomantis chalybea	Burmeister, 1838	Undefined	1958	Department Roger Roy 1977	Ditsong National Museum of Natural History, Pretoria	Undefined	DNMNH	N/A	N/A
3304	6759	N/A	Non-Type	Rooiberg	South Africa	Animalia	Arthropoda	Insecta	Mantodea	Eremiaphiloidea	Saussure, 1869	Eremiaphilidae	Saussure, 1869	Iridinae	Westwood, 1889	Iridini	Westwood, 1889					Episcopomantis	Uvarov, 1940	chalybea			Episcopomantis chalybea	Burmeister, 1838	R.B Copley	1959	Department Roger Roy 1977	Ditsong National Museum of Natural History, Pretoria	Undefined	DNMNH	N/A	N/A
3305	6754	N/A	Non-Type	P.K le Roux Dam	South Africa	Animalia	Arthropoda	Insecta	Mantodea	Eremiaphiloidea	Saussure, 1869	Eremiaphilidae	Saussure, 1869	Iridinae	Westwood, 1889	Iridini	Westwood, 1889					Episcopomantis	Uvarov, 1940	chalybea			Episcopomantis chalybea	Burmeister, 1838	Snyman & Jones	1969	Department Roger Roy 1977	Ditsong National Museum of Natural History, Pretoria	Undefined	DNMNH	N/A	N/A
3281	4462	N/A	Non-Type	Vryburg	South Africa	Animalia	Arthropoda	Insecta	Mantodea	Eremiaphiloidea	Saussure, 1869	Eremiaphilidae	Saussure, 1869	Iridinae	Westwood, 1889	Iridini	Westwood, 1889					Episcopomantis	Uvarov, 1940	chalybea			Episcopomantis chalybea	Burmeister, 1838	Jones, F.W.	1904	Department Albert John Hesse	Iziko South African Museum, Cape Town	Undefined	IZIKO	N/A	N/A
3288	4464	N/A	Non-Type	Beaufort West District	South Africa	Animalia	Arthropoda	Insecta	Mantodea	Eremiaphiloidea	Saussure, 1869	Eremiaphilidae	Saussure, 1869	Iridinae	Westwood, 1889	Iridini	Westwood, 1889					Episcopomantis	Uvarov, 1940	chalybea			Episcopomantis chalybea	Burmeister, 1838	Lawrence, R.F.	1934	Department Albert John Hesse	Iziko South African Museum, Cape Town	Undefined	IZIKO	N/A	N/A
3290	4771	N/A	Non-Type	Woscester	South Africa	Animalia	Arthropoda	Insecta	Mantodea	Eremiaphiloidea	Saussure, 1869	Eremiaphilidae	Saussure, 1869	Iridinae	Westwood, 1889	Iridini	Westwood, 1889					Episcopomantis	Uvarov, 1940	chalybea			Episcopomantis chalybea	Burmeister, 1838	S.A.M (SA musuem)	Undefined	Department Albert John Hesse	Iziko South African Museum, Cape Town	Undefined	IZIKO	N/A	N/A
3307	4464	N/A	Non-Type	Vryburg	South Africa	Animalia	Arthropoda	Insecta	Mantodea	Eremiaphiloidea	Saussure, 1869	Eremiaphilidae	Saussure, 1869	Iridinae	Westwood, 1889	Iridini	Westwood, 1889					Episcopomantis	Uvarov, 1940	chalybea			Episcopomantis chalybea	Burmeister, 1838	Brown, J.	1919	Department Stiewe 2003	Iziko South African Museum, Cape Town	Undefined	IZIKO	N/A	N/A
	N/A	N/A	Non-Type	RSA without exact location	South Africa	Animalia	Arthropoda	Insecta	Mantodea	Eremiaphiloidea	Saussure, 1869	Eremiaphilidae	Saussure, 1869	Iridinae	Westwood, 1889	Iridini	Westwood, 1889					Episcopomantis	Uvarov, 1940	chalybea			Episcopomantis chalybea	Burmeister, 1838	C. Kemmer	2013	Christian Schwarz	Personal collection of Christian Schwarz	Female	PC_CS	N/A	N/A
	SMNK-MANT 02739	N/A	Non-Type	Natal Brits	South Africa	Animalia	Arthropoda	Insecta	Mantodea	Eremiaphiloidea	Saussure, 1869	Eremiaphilidae	Saussure, 1869	Iridinae	Westwood, 1889	Iridini	Westwood, 1889					Episcopomantis	Uvarov, 1940	chalybea			Episcopomantis chalybea	Burmeister, 1838	Undefined	1.1986	Ehrmann, R.	Staatliches Museum für Naturkunde Karlsruhe, Germany	Female	SMNK	N/A	N/A
	SMNK-MANT 02740	N/A	Non-Type	Natal Venda	South Africa	Animalia	Arthropoda	Insecta	Mantodea	Eremiaphiloidea	Saussure, 1869	Eremiaphilidae	Saussure, 1869	Iridinae	Westwood, 1889	Iridini	Westwood, 1889					Episcopomantis	Uvarov, 1940	chalybea			Episcopomantis chalybea	Burmeister, 1838	Undefined	12.1986	Ehrmann, R.	Staatliches Museum für Naturkunde Karlsruhe, Germany	Male	SMNK	N/A	N/A
	10888735	N/A	Non-Type	Cape Winelands	South Africa	Animalia	Arthropoda	Insecta	Mantodea	Eremiaphiloidea	Saussure, 1869	Eremiaphilidae	Saussure, 1869	Iridinae	Westwood, 1889	Iridini	Westwood, 1889					Episcopomantis	Uvarov, 1940	chalybea			Episcopomantis chalybea	Burmeister, 1838	Undefined	2013-10-21	iNaturalist.org			iNat	https://www.inaturalist.org/observations/10888735	iNaturalist. Available from https://www.inaturalist.org. Accessed [10/01/2023].
	11006827	N/A	Non-Type	West Coast	South Africa	Animalia	Arthropoda	Insecta	Mantodea	Eremiaphiloidea	Saussure, 1869	Eremiaphilidae	Saussure, 1869	Iridinae	Westwood, 1889	Iridini	Westwood, 1889					Episcopomantis	Uvarov, 1940	chalybea			Episcopomantis chalybea	Burmeister, 1838	Tony Rebelo	2013-11-23	iNaturalist.org			iNat	https://www.inaturalist.org/observations/11006827	iNaturalist. Available from https://www.inaturalist.org. Accessed [10/01/2023].
	11155089	N/A	Non-Type	Lejweleputswa	South Africa	Animalia	Arthropoda	Insecta	Mantodea	Eremiaphiloidea	Saussure, 1869	Eremiaphilidae	Saussure, 1869	Iridinae	Westwood, 1889	Iridini	Westwood, 1889					Episcopomantis	Uvarov, 1940	chalybea			Episcopomantis chalybea	Burmeister, 1838	Johan Pretorius	2008-12-27	iNaturalist.org			iNat	https://www.inaturalist.org/observations/11155089	iNaturalist. Available from https://www.inaturalist.org. Accessed [10/01/2023].
	11218193	N/A	Non-Type	Siyanda	South Africa	Animalia	Arthropoda	Insecta	Mantodea	Eremiaphiloidea	Saussure, 1869	Eremiaphilidae	Saussure, 1869	Iridinae	Westwood, 1889	Iridini	Westwood, 1889					Episcopomantis	Uvarov, 1940	chalybea			Episcopomantis chalybea	Burmeister, 1838	Nicola van Berkel	2016-09-30	iNaturalist.org			iNat	https://www.inaturalist.org/observations/11218193	iNaturalist. Available from https://www.inaturalist.org. Accessed [10/01/2023].
	22571402	N/A	Non-Type	Lejweleputswa	South Africa	Animalia	Arthropoda	Insecta	Mantodea	Eremiaphiloidea	Saussure, 1869	Eremiaphilidae	Saussure, 1869	Iridinae	Westwood, 1889	Iridini	Westwood, 1889					Episcopomantis	Uvarov, 1940	chalybea			Episcopomantis chalybea	Burmeister, 1838	Johan Pretorius	2019-03-22	iNaturalist.org			iNat	https://www.inaturalist.org/observations/22571402	iNaturalist. Available from https://www.inaturalist.org. Accessed [10/01/2023].
	28171265	N/A	Non-Type	City of Cape Town	South Africa	Animalia	Arthropoda	Insecta	Mantodea	Eremiaphiloidea	Saussure, 1869	Eremiaphilidae	Saussure, 1869	Iridinae	Westwood, 1889	Iridini	Westwood, 1889					Episcopomantis	Uvarov, 1940	chalybea			Episcopomantis chalybea	Burmeister, 1838	Abdullah	2019-07-04	iNaturalist.org			iNat	https://www.inaturalist.org/observations/28171265	iNaturalist. Available from https://www.inaturalist.org. Accessed [10/01/2023].
	34166580	N/A	Non-Type	Siyanda	South Africa	Animalia	Arthropoda	Insecta	Mantodea	Eremiaphiloidea	Saussure, 1869	Eremiaphilidae	Saussure, 1869	Iridinae	Westwood, 1889	Iridini	Westwood, 1889					Episcopomantis	Uvarov, 1940	chalybea			Episcopomantis chalybea	Burmeister, 1838	Erik	2013-06-30	iNaturalist.org			iNat	https://www.inaturalist.org/observations/34166580	iNaturalist. Available from https://www.inaturalist.org. Accessed [10/01/2023].
	34862248	N/A	Non-Type	Thabo Mofutsanyane	South Africa	Animalia	Arthropoda	Insecta	Mantodea	Eremiaphiloidea	Saussure, 1869	Eremiaphilidae	Saussure, 1869	Iridinae	Westwood, 1889	Iridini	Westwood, 1889					Episcopomantis	Uvarov, 1940	chalybea			Episcopomantis chalybea	Burmeister, 1838	Ryan Tippett	2018-10-29	iNaturalist.org			iNat	https://www.inaturalist.org/observations/34862248	iNaturalist. Available from https://www.inaturalist.org. Accessed [10/01/2023].
	38189181	N/A	Non-Type	Namakwa	South Africa	Animalia	Arthropoda	Insecta	Mantodea	Eremiaphiloidea	Saussure, 1869	Eremiaphilidae	Saussure, 1869	Iridinae	Westwood, 1889	Iridini	Westwood, 1889					Episcopomantis	Uvarov, 1940	chalybea			Episcopomantis chalybea	Burmeister, 1838	Felix Riegel	2015-09-17	iNaturalist.org			iNat	https://www.inaturalist.org/observations/38189181	iNaturalist. Available from https://www.inaturalist.org. Accessed [10/01/2023].
	54137665	N/A	Non-Type	West Coast	South Africa	Animalia	Arthropoda	Insecta	Mantodea	Eremiaphiloidea	Saussure, 1869	Eremiaphilidae	Saussure, 1869	Iridinae	Westwood, 1889	Iridini	Westwood, 1889					Episcopomantis	Uvarov, 1940	chalybea			Episcopomantis chalybea	Burmeister, 1838	Darragh Woodford	2005-11-16	iNaturalist.org			iNat	https://www.inaturalist.org/observations/54137665	iNaturalist. Available from https://www.inaturalist.org. Accessed [10/01/2023].
	61863989	N/A	Non-Type	Pixley ka Seme	South Africa	Animalia	Arthropoda	Insecta	Mantodea	Eremiaphiloidea	Saussure, 1869	Eremiaphilidae	Saussure, 1869	Iridinae	Westwood, 1889	Iridini	Westwood, 1889					Episcopomantis	Uvarov, 1940	chalybea			Episcopomantis chalybea	Burmeister, 1838	Ryan Tippett	2020-02-25	iNaturalist.org			iNat	https://www.inaturalist.org/observations/61863989	iNaturalist. Available from https://www.inaturalist.org. Accessed [10/01/2023].
	64459244	N/A	Non-Type	Cacadu	South Africa	Animalia	Arthropoda	Insecta	Mantodea	Eremiaphiloidea	Saussure, 1869	Eremiaphilidae	Saussure, 1869	Iridinae	Westwood, 1889	Iridini	Westwood, 1889					Episcopomantis	Uvarov, 1940	chalybea			Episcopomantis chalybea	Burmeister, 1838	Undefined	2020-11-06	iNaturalist.org			iNat	https://www.inaturalist.org/observations/64459244	iNaturalist. Available from https://www.inaturalist.org. Accessed [10/01/2023].
	65036839	N/A	Non-Type	Gert Sibande	South Africa	Animalia	Arthropoda	Insecta	Mantodea	Eremiaphiloidea	Saussure, 1869	Eremiaphilidae	Saussure, 1869	Iridinae	Westwood, 1889	Iridini	Westwood, 1889					Episcopomantis	Uvarov, 1940	chalybea			Episcopomantis chalybea	Burmeister, 1838	Shobie	2020-11-16	iNaturalist.org			iNat	https://www.inaturalist.org/observations/65036839	iNaturalist. Available from https://www.inaturalist.org. Accessed [10/01/2023].
	66508975	N/A	Non-Type	Waterberg	South Africa	Animalia	Arthropoda	Insecta	Mantodea	Eremiaphiloidea	Saussure, 1869	Eremiaphilidae	Saussure, 1869	Iridinae	Westwood, 1889	Iridini	Westwood, 1889					Episcopomantis	Uvarov, 1940	chalybea			Episcopomantis chalybea	Burmeister, 1838	Clive Vollenhoven	2020-12-13	iNaturalist.org			iNat	https://www.inaturalist.org/observations/66508975	iNaturalist. Available from https://www.inaturalist.org. Accessed [10/01/2023].
	66834357	N/A	Non-Type	Siyanda	South Africa	Animalia	Arthropoda	Insecta	Mantodea	Eremiaphiloidea	Saussure, 1869	Eremiaphilidae	Saussure, 1869	Iridinae	Westwood, 1889	Iridini	Westwood, 1889					Episcopomantis	Uvarov, 1940	chalybea			Episcopomantis chalybea	Burmeister, 1838	Cecile Roux	2018-12-17	iNaturalist.org			iNat	https://www.inaturalist.org/observations/66834357	iNaturalist. Available from https://www.inaturalist.org. Accessed [10/01/2023].
	70413084	N/A	Non-Type	Central Karoo	South Africa	Animalia	Arthropoda	Insecta	Mantodea	Eremiaphiloidea	Saussure, 1869	Eremiaphilidae	Saussure, 1869	Iridinae	Westwood, 1889	Iridini	Westwood, 1889					Episcopomantis	Uvarov, 1940	chalybea			Episcopomantis chalybea	Burmeister, 1838	Tony Rebelo	2021-02-14	iNaturalist.org			iNat	https://www.inaturalist.org/observations/70413084	iNaturalist. Available from https://www.inaturalist.org. Accessed [10/01/2023].
	90247370	N/A	Non-Type	West Coast	South Africa	Animalia	Arthropoda	Insecta	Mantodea	Eremiaphiloidea	Saussure, 1869	Eremiaphilidae	Saussure, 1869	Iridinae	Westwood, 1889	Iridini	Westwood, 1889					Episcopomantis	Uvarov, 1940	chalybea			Episcopomantis chalybea	Burmeister, 1838	Vera Frith	2021-08-06	iNaturalist.org			iNat	https://www.inaturalist.org/observations/90247370	iNaturalist. Available from https://www.inaturalist.org. Accessed [10/01/2023].
	101324748	N/A	Non-Type	West Coast	South Africa	Animalia	Arthropoda	Insecta	Mantodea	Eremiaphiloidea	Saussure, 1869	Eremiaphilidae	Saussure, 1869	Iridinae	Westwood, 1889	Iridini	Westwood, 1889					Episcopomantis	Uvarov, 1940	chalybea			Episcopomantis chalybea	Burmeister, 1838	Darragh Woodford	2021-11-14	iNaturalist.org			iNat	https://www.inaturalist.org/observations/101324748	iNaturalist. Available from https://www.inaturalist.org. Accessed [10/01/2023].
	105283423	N/A	Non-Type	Waterberg	South Africa	Animalia	Arthropoda	Insecta	Mantodea	Eremiaphiloidea	Saussure, 1869	Eremiaphilidae	Saussure, 1869	Iridinae	Westwood, 1889	Iridini	Westwood, 1889					Episcopomantis	Uvarov, 1940	chalybea			Episcopomantis chalybea	Burmeister, 1838	Andre Harmse	2022-01-07	iNaturalist.org			iNat	https://www.inaturalist.org/observations/105283423	iNaturalist. Available from https://www.inaturalist.org. Accessed [10/01/2023].
	108015242	N/A	Non-Type	City of Tshwane	South Africa	Animalia	Arthropoda	Insecta	Mantodea	Eremiaphiloidea	Saussure, 1869	Eremiaphilidae	Saussure, 1869	Iridinae	Westwood, 1889	Iridini	Westwood, 1889					Episcopomantis	Uvarov, 1940	chalybea			Episcopomantis chalybea	Burmeister, 1838	Albertus Horn	2022-03-05	iNaturalist.org			iNat	https://www.inaturalist.org/observations/108015242	iNaturalist. Available from https://www.inaturalist.org. Accessed [10/01/2023].
	110561926	N/A	Non-Type	Siyanda	South Africa	Animalia	Arthropoda	Insecta	Mantodea	Eremiaphiloidea	Saussure, 1869	Eremiaphilidae	Saussure, 1869	Iridinae	Westwood, 1889	Iridini	Westwood, 1889					Episcopomantis	Uvarov, 1940	chalybea			Episcopomantis chalybea	Burmeister, 1838	Cecile Roux	2019-01-07	iNaturalist.org			iNat	https://www.inaturalist.org/observations/110561926	iNaturalist. Available from https://www.inaturalist.org. Accessed [10/01/2023].
	113724197	N/A	Non-Type	City of Cape Town	South Africa	Animalia	Arthropoda	Insecta	Mantodea	Eremiaphiloidea	Saussure, 1869	Eremiaphilidae	Saussure, 1869	Iridinae	Westwood, 1889	Iridini	Westwood, 1889					Episcopomantis	Uvarov, 1940	chalybea			Episcopomantis chalybea	Burmeister, 1838	Laurenda Van Breda	2022-04-30	iNaturalist.org			iNat	https://www.inaturalist.org/observations/113724197	iNaturalist. Available from https://www.inaturalist.org. Accessed [10/01/2023].
	114175815	N/A	Non-Type	West Coast	South Africa	Animalia	Arthropoda	Insecta	Mantodea	Eremiaphiloidea	Saussure, 1869	Eremiaphilidae	Saussure, 1869	Iridinae	Westwood, 1889	Iridini	Westwood, 1889					Episcopomantis	Uvarov, 1940	chalybea			Episcopomantis chalybea	Burmeister, 1838	Cecile Roux	2022-05-01	iNaturalist.org			iNat	https://www.inaturalist.org/observations/114175815	iNaturalist. Available from https://www.inaturalist.org. Accessed [10/01/2023].
	114586204	N/A	Non-Type	City of Cape Town	South Africa	Animalia	Arthropoda	Insecta	Mantodea	Eremiaphiloidea	Saussure, 1869	Eremiaphilidae	Saussure, 1869	Iridinae	Westwood, 1889	Iridini	Westwood, 1889					Episcopomantis	Uvarov, 1940	chalybea			Episcopomantis chalybea	Burmeister, 1838	Dieter Heinze	2022-05-01	iNaturalist.org			iNat	https://www.inaturalist.org/observations/114586204	iNaturalist. Available from https://www.inaturalist.org. Accessed [10/01/2023].
	115176376	N/A	Non-Type	West Coast	South Africa	Animalia	Arthropoda	Insecta	Mantodea	Eremiaphiloidea	Saussure, 1869	Eremiaphilidae	Saussure, 1869	Iridinae	Westwood, 1889	Iridini	Westwood, 1889					Episcopomantis	Uvarov, 1940	chalybea			Episcopomantis chalybea	Burmeister, 1838	Cecile Roux	2022-05-02	iNaturalist.org			iNat	https://www.inaturalist.org/observations/115176376	iNaturalist. Available from https://www.inaturalist.org. Accessed [10/01/2023].
	115316492	N/A	Non-Type	West Coast	South Africa	Animalia	Arthropoda	Insecta	Mantodea	Eremiaphiloidea	Saussure, 1869	Eremiaphilidae	Saussure, 1869	Iridinae	Westwood, 1889	Iridini	Westwood, 1889					Episcopomantis	Uvarov, 1940	chalybea			Episcopomantis chalybea	Burmeister, 1838	Cecile Roux	2022-05-02	iNaturalist.org			iNat	https://www.inaturalist.org/observations/115316492	iNaturalist. Available from https://www.inaturalist.org. Accessed [10/01/2023].
	118364698	N/A	Non-Type	Siyanda	South Africa	Animalia	Arthropoda	Insecta	Mantodea	Eremiaphiloidea	Saussure, 1869	Eremiaphilidae	Saussure, 1869	Iridinae	Westwood, 1889	Iridini	Westwood, 1889					Episcopomantis	Uvarov, 1940	chalybea			Episcopomantis chalybea	Burmeister, 1838	Pengyuan Ji	2022-04-22	iNaturalist.org			iNat	https://www.inaturalist.org/observations/118364698	iNaturalist. Available from https://www.inaturalist.org. Accessed [10/01/2023].
	118908619	N/A	Non-Type	Mangaung	South Africa	Animalia	Arthropoda	Insecta	Mantodea	Eremiaphiloidea	Saussure, 1869	Eremiaphilidae	Saussure, 1869	Iridinae	Westwood, 1889	Iridini	Westwood, 1889					Episcopomantis	Uvarov, 1940	chalybea			Episcopomantis chalybea	Burmeister, 1838	Rudolph Steenkamp	2017-11-04	iNaturalist.org			iNat	https://www.inaturalist.org/observations/118908619	iNaturalist. Available from https://www.inaturalist.org. Accessed [10/01/2023].
3322	7084	N/A	Non-Type	Kalkheuwel	South Africa	Animalia	Arthropoda	Insecta	Mantodea	Eremiaphiloidea	Saussure, 1869	Eremiaphilidae	Saussure, 1869	Iridinae	Westwood, 1889	Iridini	Westwood, 1889					Episcopomantis	Uvarov, 1940	sp.			Episcopomantis sp.	Uvarov, 1940	H.D Brown	1986	Unspesified	Agricultural Research Council Roodeplaat, Pretoria	Undefined	ARC	N/A	N/A
3323	7019	N/A	Non-Type	Hopetown	South Africa	Animalia	Arthropoda	Insecta	Mantodea	Eremiaphiloidea	Saussure, 1869	Eremiaphilidae	Saussure, 1869	Iridinae	Westwood, 1889	Iridini	Westwood, 1889					Episcopomantis	Uvarov, 1940	sp.			Episcopomantis sp.	Uvarov, 1940	H.D Brown, P.N Bax & R.E Price	1986	Unspesified	Agricultural Research Council Roodeplaat, Pretoria	Undefined	ARC	N/A	N/A
3324	7091	N/A	Non-Type	Bothaville	South Africa	Animalia	Arthropoda	Insecta	Mantodea	Eremiaphiloidea	Saussure, 1869	Eremiaphilidae	Saussure, 1869	Iridinae	Westwood, 1889	Iridini	Westwood, 1889					Episcopomantis	Uvarov, 1940	sp.			Episcopomantis sp.	Uvarov, 1940	P. Napier	1986	Unspesified	Agricultural Research Council Roodeplaat, Pretoria	Undefined	ARC	N/A	N/A
3325	7731	N/A	Non-Type	Bronkhorstspruit	South Africa	Animalia	Arthropoda	Insecta	Mantodea	Eremiaphiloidea	Saussure, 1869	Eremiaphilidae	Saussure, 1869	Iridinae	Westwood, 1889	Iridini	Westwood, 1889					Episcopomantis	Uvarov, 1940	sp.			Episcopomantis sp.	Uvarov, 1940	K. Viviers	1987	Unspesified	Agricultural Research Council Roodeplaat, Pretoria	Undefined	ARC	N/A	N/A
3326	2053	N/A	Non-Type	Twee Rivieren	South Africa	Animalia	Arthropoda	Insecta	Mantodea	Eremiaphiloidea	Saussure, 1869	Eremiaphilidae	Saussure, 1869	Iridinae	Westwood, 1889	Iridini	Westwood, 1889					Episcopomantis	Uvarov, 1940	sp.			Episcopomantis sp.	Uvarov, 1940	M.W Mansell	1989	Unspesified	Agricultural Research Council Roodeplaat, Pretoria	Undefined	ARC	N/A	N/A
3327	2053	N/A	Non-Type	Twee Rivieren	South Africa	Animalia	Arthropoda	Insecta	Mantodea	Eremiaphiloidea	Saussure, 1869	Eremiaphilidae	Saussure, 1869	Iridinae	Westwood, 1889	Iridini	Westwood, 1889					Episcopomantis	Uvarov, 1940	sp.			Episcopomantis sp.	Uvarov, 1940	M.W Mansell	1989	Unspesified	Agricultural Research Council Roodeplaat, Pretoria	Undefined	ARC	N/A	N/A
3328	2053	N/A	Non-Type	Twee Rivieren	South Africa	Animalia	Arthropoda	Insecta	Mantodea	Eremiaphiloidea	Saussure, 1869	Eremiaphilidae	Saussure, 1869	Iridinae	Westwood, 1889	Iridini	Westwood, 1889					Episcopomantis	Uvarov, 1940	sp.			Episcopomantis sp.	Uvarov, 1940	M.W Mansell	1989	Unspesified	Agricultural Research Council Roodeplaat, Pretoria	Undefined	ARC	N/A	N/A
3329	7083	N/A	Non-Type	Strydenburg	South Africa	Animalia	Arthropoda	Insecta	Mantodea	Eremiaphiloidea	Saussure, 1869	Eremiaphilidae	Saussure, 1869	Iridinae	Westwood, 1889	Iridini	Westwood, 1889					Episcopomantis	Uvarov, 1940	sp.			Episcopomantis sp.	Uvarov, 1940	RE Price, F Mclaren	1989	Unspesified	Agricultural Research Council Roodeplaat, Pretoria	Undefined	ARC	N/A	N/A
3330	7732	N/A	Non-Type	Laingsburg	South Africa	Animalia	Arthropoda	Insecta	Mantodea	Eremiaphiloidea	Saussure, 1869	Eremiaphilidae	Saussure, 1869	Iridinae	Westwood, 1889	Iridini	Westwood, 1889					Episcopomantis	Uvarov, 1940	sp.			Episcopomantis sp.	Uvarov, 1940	M.M van der Merwe	1994	Unspesified	Agricultural Research Council Roodeplaat, Pretoria	Undefined	ARC	N/A	N/A
3331	7647	N/A	Non-Type	Ezemcelo Nature Rerserve	South Africa	Animalia	Arthropoda	Insecta	Mantodea	Eremiaphiloidea	Saussure, 1869	Eremiaphilidae	Saussure, 1869	Iridinae	Westwood, 1889	Iridini	Westwood, 1889					Episcopomantis	Uvarov, 1940	sp.			Episcopomantis sp.	Uvarov, 1940	J. Brown	2008	Unspesified	Agricultural Research Council Roodeplaat, Pretoria	Undefined	ARC	N/A	N/A
3334	7019	N/A	Non-Type	Pretoria	South Africa	Animalia	Arthropoda	Insecta	Mantodea	Eremiaphiloidea	Saussure, 1869	Eremiaphilidae	Saussure, 1869	Iridinae	Westwood, 1889	Iridini	Westwood, 1889					Episcopomantis	Uvarov, 1940	sp.			Episcopomantis sp.	Uvarov, 1940	H. Snyman	1965	Department H.D Brown	Agricultural Research Council Roodeplaat, Pretoria	Undefined	ARC	N/A	N/A
3335	7019	N/A	Non-Type	Mafikeng	South Africa	Animalia	Arthropoda	Insecta	Mantodea	Eremiaphiloidea	Saussure, 1869	Eremiaphilidae	Saussure, 1869	Iridinae	Westwood, 1889	Iridini	Westwood, 1889					Episcopomantis	Uvarov, 1940	sp.			Episcopomantis sp.	Uvarov, 1940	H.D Brown	1970	Department H.D Brown	Agricultural Research Council Roodeplaat, Pretoria	Undefined	ARC	N/A	N/A
3336	7192	N/A	Non-Type	Loskop Dam	South Africa	Animalia	Arthropoda	Insecta	Mantodea	Eremiaphiloidea	Saussure, 1869	Eremiaphilidae	Saussure, 1869	Iridinae	Westwood, 1889	Iridini	Westwood, 1889					Episcopomantis	Uvarov, 1940	sp.			Episcopomantis sp.	Uvarov, 1940	C.G.E Moolman	1985	Department H.D Brown	Agricultural Research Council Roodeplaat, Pretoria	Undefined	ARC	N/A	N/A
3309	2784 (2)	N/A	Non-Type	Stutterheim	South Africa	Animalia	Arthropoda	Insecta	Mantodea	Eremiaphiloidea	Saussure, 1869	Eremiaphilidae	Saussure, 1869	Iridinae	Westwood, 1889	Iridini	Westwood, 1889					Episcopomantis	Uvarov, 1940	sp.			Episcopomantis sp.	Uvarov, 1940	Kruger	2000	Unspesified	Ditsong National Museum of Natural History, Pretoria	Undefined	DNMNH	N/A	N/A
3310	6926	N/A	Non-Type	Tswalu Kalahari Reserve	South Africa	Animalia	Arthropoda	Insecta	Mantodea	Eremiaphiloidea	Saussure, 1869	Eremiaphilidae	Saussure, 1869	Iridinae	Westwood, 1889	Iridini	Westwood, 1889					Episcopomantis	Uvarov, 1940	sp.			Episcopomantis sp.	Uvarov, 1940	B. Dombrowsky	2005	Unspesified	Ditsong National Museum of Natural History, Pretoria	Undefined	DNMNH	N/A	N/A
3311	6927	N/A	Non-Type	Tswalu Kalahari Reserve	South Africa	Animalia	Arthropoda	Insecta	Mantodea	Eremiaphiloidea	Saussure, 1869	Eremiaphilidae	Saussure, 1869	Iridinae	Westwood, 1889	Iridini	Westwood, 1889					Episcopomantis	Uvarov, 1940	sp.			Episcopomantis sp.	Uvarov, 1940	B. Dombrowsky	2005	Unspesified	Ditsong National Museum of Natural History, Pretoria	Undefined	DNMNH	N/A	N/A
3312	6929	N/A	Non-Type	Tswalu Kalahari Reserve	South Africa	Animalia	Arthropoda	Insecta	Mantodea	Eremiaphiloidea	Saussure, 1869	Eremiaphilidae	Saussure, 1869	Iridinae	Westwood, 1889	Iridini	Westwood, 1889					Episcopomantis	Uvarov, 1940	sp.			Episcopomantis sp.	Uvarov, 1940	B. Dombrowsky	2005	Unspesified	Ditsong National Museum of Natural History, Pretoria	Undefined	DNMNH	N/A	N/A
3313	6930	N/A	Non-Type	Tswalu Kalahari Reserve	South Africa	Animalia	Arthropoda	Insecta	Mantodea	Eremiaphiloidea	Saussure, 1869	Eremiaphilidae	Saussure, 1869	Iridinae	Westwood, 1889	Iridini	Westwood, 1889					Episcopomantis	Uvarov, 1940	sp.			Episcopomantis sp.	Uvarov, 1940	B. Dombrowsky	2005	Unspesified	Ditsong National Museum of Natural History, Pretoria	Undefined	DNMNH	N/A	N/A
3314	6930	N/A	Non-Type	Tswalu Kalahari Reserve	South Africa	Animalia	Arthropoda	Insecta	Mantodea	Eremiaphiloidea	Saussure, 1869	Eremiaphilidae	Saussure, 1869	Iridinae	Westwood, 1889	Iridini	Westwood, 1889					Episcopomantis	Uvarov, 1940	sp.			Episcopomantis sp.	Uvarov, 1940	B. Dombrowsky	2005	Unspesified	Ditsong National Museum of Natural History, Pretoria	Undefined	DNMNH	N/A	N/A
3340	2988	N/A	Non-Type	Dargle	South Africa	Animalia	Arthropoda	Insecta	Mantodea	Eremiaphiloidea	Saussure, 1869	Eremiaphilidae	Saussure, 1869	Iridinae	Westwood, 1889	Iridini	Westwood, 1889					Episcopomantis	Uvarov, 1940	sp.			Episcopomantis sp.	Uvarov, 1940	Undefined	1991	Unspesified	KwaZulu-Natal Museum, Pietermaritzburg	Undefined	NMSA	N/A	N/A
3341	2989	N/A	Non-Type	Kalahari Gemsbok National Park	South Africa	Animalia	Arthropoda	Insecta	Mantodea	Eremiaphiloidea	Saussure, 1869	Eremiaphilidae	Saussure, 1869	Iridinae	Westwood, 1889	Iridini	Westwood, 1889					Episcopomantis	Uvarov, 1940	sp.			Episcopomantis sp.	Uvarov, 1940	P.E.Reavell	2005	Unspesified	KwaZulu-Natal Museum, Pietermaritzburg	Undefined	NMSA	N/A	N/A
3315	5785	N/A	Non-Type	Kimberley	South Africa	Animalia	Arthropoda	Insecta	Mantodea	Eremiaphiloidea	Saussure, 1869	Eremiaphilidae	Saussure, 1869	Iridinae	Westwood, 1889	Iridini	Westwood, 1889					Episcopomantis	Uvarov, 1940	sp.			Episcopomantis sp.	Uvarov, 1940	J.H Power	1957	Unspesified	National Museum, Bloemfontein	Undefined	NMB	N/A	N/A
3316	5666	N/A	Non-Type	Brandford	South Africa	Animalia	Arthropoda	Insecta	Mantodea	Eremiaphiloidea	Saussure, 1869	Eremiaphilidae	Saussure, 1869	Iridinae	Westwood, 1889	Iridini	Westwood, 1889					Episcopomantis	Uvarov, 1940	sp.			Episcopomantis sp.	Uvarov, 1940	Anonymous	1988	Unspesified	National Museum, Bloemfontein	Undefined	NMB	N/A	N/A
3317	5794	N/A	Non-Type	Kimberley	South Africa	Animalia	Arthropoda	Insecta	Mantodea	Eremiaphiloidea	Saussure, 1869	Eremiaphilidae	Saussure, 1869	Iridinae	Westwood, 1889	Iridini	Westwood, 1889					Episcopomantis	Uvarov, 1940	sp.			Episcopomantis sp.	Uvarov, 1940	Anonymous	Undefined	Unspesified	National Museum, Bloemfontein	Undefined	NMB	N/A	N/A
3318	5212	N/A	Non-Type	Bronkhorstspruit Dam	South Africa	Animalia	Arthropoda	Insecta	Mantodea	Eremiaphiloidea	Saussure, 1869	Eremiaphilidae	Saussure, 1869	Iridinae	Westwood, 1889	Iridini	Westwood, 1889					Episcopomantis	Uvarov, 1940	sp.			Episcopomantis sp.	Uvarov, 1940	C. Midgley	2005	Unspesified	Student Collection, Rhodes University, Grahamstown	Undefined	RU		N/A
3319	5253	N/A	Non-Type	Bela Bela	South Africa	Animalia	Arthropoda	Insecta	Mantodea	Eremiaphiloidea	Saussure, 1869	Eremiaphilidae	Saussure, 1869	Iridinae	Westwood, 1889	Iridini	Westwood, 1889					Episcopomantis	Uvarov, 1940	sp.			Episcopomantis sp.	Uvarov, 1940	J. Balmer	2015	Unspesified	Student Collection, Rhodes University, Grahamstown	Undefined	RU		N/A
3220	2313	N/A	Non-Type	Pretoria	South Africa	Animalia	Arthropoda	Insecta	Mantodea	Mantoidea	Latreille, 1802	Mantidae	Latreille, 1802	Tenoderinae	Brunner de Wattenwyl, 1893	Tenoderini	Brunner de Wattenwyl, 1893	Tenoderina	Brunner de Wattenwyl, 1893			Epitenodera	Giglio-Tos, 1911	capitata			Epitenodera capitata	(Saussure, 1869)	Undefined	1914	Unspesified	Agricultural Research Council Roodeplaat, Pretoria	Undefined	ARC	N/A	N/A
3219	6885	N/A	Non-Type	Roodeplaat Dam	South Africa	Animalia	Arthropoda	Insecta	Mantodea	Mantoidea	Latreille, 1802	Mantidae	Latreille, 1802	Tenoderinae	Brunner de Wattenwyl, 1893	Tenoderini	Brunner de Wattenwyl, 1893	Tenoderina	Brunner de Wattenwyl, 1893			Epitenodera	Giglio-Tos, 1911	capitata			Epitenodera capitata	(Saussure, 1869)	N. Grobbelaar	1981	Department Kaltenbach 1992	Ditsong National Museum of Natural History, Pretoria	Undefined	DNMNH	N/A	N/A
3221	6887	N/A	Non-Type	Pretoria	South Africa	Animalia	Arthropoda	Insecta	Mantodea	Mantoidea	Latreille, 1802	Mantidae	Latreille, 1802	Tenoderinae	Brunner de Wattenwyl, 1893	Tenoderini	Brunner de Wattenwyl, 1893	Tenoderina	Brunner de Wattenwyl, 1893			Epitenodera	Giglio-Tos, 1911	capitata			Epitenodera capitata	(Saussure, 1869)	Y. Lez	1950	Department Kaltenbach 1992	Ditsong National Museum of Natural History, Pretoria	Undefined	DNMNH	N/A	N/A
3222	6888	N/A	Non-Type	Pumunani	South Africa	Animalia	Arthropoda	Insecta	Mantodea	Mantoidea	Latreille, 1802	Mantidae	Latreille, 1802	Tenoderinae	Brunner de Wattenwyl, 1893	Tenoderini	Brunner de Wattenwyl, 1893	Tenoderina	Brunner de Wattenwyl, 1893			Epitenodera	Giglio-Tos, 1911	capitata			Epitenodera capitata	(Saussure, 1869)	J.J Barnard	1980	Department Kaltenbach 1992	Ditsong National Museum of Natural History, Pretoria	Undefined	DNMNH	N/A	N/A
3228	6668	N/A	Non-Type	Pretoria	South Africa	Animalia	Arthropoda	Insecta	Mantodea	Mantoidea	Latreille, 1802	Mantidae	Latreille, 1802	Tenoderinae	Brunner de Wattenwyl, 1893	Tenoderini	Brunner de Wattenwyl, 1893	Tenoderina	Brunner de Wattenwyl, 1893			Epitenodera	Giglio-Tos, 1911	capitata			Epitenodera capitata	(Saussure, 1869)	G.A.H Bedford	1915	Department Max Beier 1952	Ditsong National Museum of Natural History, Pretoria	Undefined	DNMNH	N/A	N/A
3223	4163	N/A	Non-Type	East London	South Africa	Animalia	Arthropoda	Insecta	Mantodea	Mantoidea	Latreille, 1802	Mantidae	Latreille, 1802	Tenoderinae	Brunner de Wattenwyl, 1893	Tenoderini	Brunner de Wattenwyl, 1893	Tenoderina	Brunner de Wattenwyl, 1893			Epitenodera	Giglio-Tos, 1911	capitata			Epitenodera capitata	(Saussure, 1869)	Bowker, J.H.	1889	Unspesified	Iziko South African Museum, Cape Town	Undefined	IZIKO	N/A	N/A
3342	6719	N/A	Non-Type	Pafuri	South Africa	Animalia	Arthropoda	Insecta	Mantodea	Eremiaphiloidea	Saussure, 1869	Eremiaphilidae	Saussure, 1869	Tarachodinae	Giglio-Tos, 1917	Tarachodini	Giglio-Tos, 1917	Tarachodina	Giglio-Tos, 1917	(Syngalepsus)	Beier, 1954	Galepsus	Stål, 1877	bipunctatus			Galepsus bipunctatus	Beier, 1931	D.W Rorke	1961	Department Kaltenbach 1991	Ditsong National Museum of Natural History, Pretoria	Undefined	DNMNH	N/A	N/A
	SMNK-MANT 03169	N/A	Non-Type	Barberton	South Africa	Animalia	Arthropoda	Insecta	Mantodea	Eremiaphiloidea	Saussure, 1869	Eremiaphilidae	Saussure, 1869	Tarachodinae	Giglio-Tos, 1917	Tarachodini	Giglio-Tos, 1917	Tarachodina	Giglio-Tos, 1917	(Synagalepsus)	Beier, 1954	Galepsus	Stål, 1877	bipunctatus			Galepsus bipunctatus	Beier, 1931	Undefined	12.1987	Ehrmann, R.	Staatliches Museum für Naturkunde Karlsruhe, Germany	Male	SMNK	N/A	N/A
3343	7764	N/A	Non-Type	Johannesburg	South Africa	Animalia	Arthropoda	Insecta	Mantodea	Eremiaphiloidea	Saussure, 1869	Eremiaphilidae	Saussure, 1869	Tarachodinae	Giglio-Tos, 1917	Tarachodini	Giglio-Tos, 1917	Tarachodina	Giglio-Tos, 1917	(Onychogalepsus)	Beier, 1954	Galepsus	Stål, 1877	capitatus			Galepsus capitatus	(Saussure, 1869)	J. van den Berg	1981	Department Kaltenbach 1984	Agricultural Research Council Roodeplaat, Pretoria	Undefined	ARC	N/A	N/A
3345	6709	N/A	Non-Type	Letaba Camp	South Africa	Animalia	Arthropoda	Insecta	Mantodea	Eremiaphiloidea	Saussure, 1869	Eremiaphilidae	Saussure, 1869	Tarachodinae	Giglio-Tos, 1917	Tarachodini	Giglio-Tos, 1917	Tarachodina	Giglio-Tos, 1917	(Onychogalepsus)	Beier, 1954	Galepsus	Stål, 1877	capitatus			Galepsus capitatus	(Saussure, 1869)	Vari & Rorke	1961	Department Kaltenbach 1991	Ditsong National Museum of Natural History, Pretoria	Undefined	DNMNH	N/A	N/A
3346	6711	N/A	Non-Type	Letaba Camp	South Africa	Animalia	Arthropoda	Insecta	Mantodea	Eremiaphiloidea	Saussure, 1869	Eremiaphilidae	Saussure, 1869	Tarachodinae	Giglio-Tos, 1917	Tarachodini	Giglio-Tos, 1917	Tarachodina	Giglio-Tos, 1917	(Onychogalepsus)	Beier, 1954	Galepsus	Stål, 1877	capitatus			Galepsus capitatus	(Saussure, 1869)	Vari & Rorke	1961	Department Kaltenbach 1991	Ditsong National Museum of Natural History, Pretoria	Undefined	DNMNH	N/A	N/A
3347	6711	N/A	Non-Type	Letaba Camp	South Africa	Animalia	Arthropoda	Insecta	Mantodea	Eremiaphiloidea	Saussure, 1869	Eremiaphilidae	Saussure, 1869	Tarachodinae	Giglio-Tos, 1917	Tarachodini	Giglio-Tos, 1917	Tarachodina	Giglio-Tos, 1917	(Onychogalepsus)	Beier, 1954	Galepsus	Stål, 1877	capitatus			Galepsus capitatus	(Saussure, 1869)	Vari & Rorke	1961	Department Kaltenbach 1991	Ditsong National Museum of Natural History, Pretoria	Undefined	DNMNH	N/A	N/A
3348	6710	N/A	Non-Type	Nyandu Bush	South Africa	Animalia	Arthropoda	Insecta	Mantodea	Eremiaphiloidea	Saussure, 1869	Eremiaphilidae	Saussure, 1869	Tarachodinae	Giglio-Tos, 1917	Tarachodini	Giglio-Tos, 1917	Tarachodina	Giglio-Tos, 1917	(Onychogalepsus)	Beier, 1954	Galepsus	Stål, 1877	capitatus			Galepsus capitatus	(Saussure, 1869)	Vari & Rorke	1961	Department Kaltenbach 1991	Ditsong National Museum of Natural History, Pretoria	Undefined	DNMNH	N/A	N/A
3349	6713	N/A	Non-Type	Punda Maria	South Africa	Animalia	Arthropoda	Insecta	Mantodea	Eremiaphiloidea	Saussure, 1869	Eremiaphilidae	Saussure, 1869	Tarachodinae	Giglio-Tos, 1917	Tarachodini	Giglio-Tos, 1917	Tarachodina	Giglio-Tos, 1917	(Onychogalepsus)	Beier, 1954	Galepsus	Stål, 1877	capitatus			Galepsus capitatus	(Saussure, 1869)	Vari & Rorke	1961	Department Kaltenbach 1991	Ditsong National Museum of Natural History, Pretoria	Undefined	DNMNH	N/A	N/A
3350	6709	N/A	Non-Type	Shingwedzi	South Africa	Animalia	Arthropoda	Insecta	Mantodea	Eremiaphiloidea	Saussure, 1869	Eremiaphilidae	Saussure, 1869	Tarachodinae	Giglio-Tos, 1917	Tarachodini	Giglio-Tos, 1917	Tarachodina	Giglio-Tos, 1917	(Onychogalepsus)	Beier, 1954	Galepsus	Stål, 1877	capitatus			Galepsus capitatus	(Saussure, 1869)	Vari & Rorke	1961	Department Kaltenbach 1991	Ditsong National Museum of Natural History, Pretoria	Undefined	DNMNH	N/A	N/A
3351	6710	N/A	Non-Type	Shingwedzi	South Africa	Animalia	Arthropoda	Insecta	Mantodea	Eremiaphiloidea	Saussure, 1869	Eremiaphilidae	Saussure, 1869	Tarachodinae	Giglio-Tos, 1917	Tarachodini	Giglio-Tos, 1917	Tarachodina	Giglio-Tos, 1917	(Onychogalepsus)	Beier, 1954	Galepsus	Stål, 1877	capitatus			Galepsus capitatus	(Saussure, 1869)	Vari & Rorke	1961	Department Kaltenbach 1991	Ditsong National Museum of Natural History, Pretoria	Undefined	DNMNH	N/A	N/A
3352	6714	N/A	Non-Type	Shingwedzi	South Africa	Animalia	Arthropoda	Insecta	Mantodea	Eremiaphiloidea	Saussure, 1869	Eremiaphilidae	Saussure, 1869	Tarachodinae	Giglio-Tos, 1917	Tarachodini	Giglio-Tos, 1917	Tarachodina	Giglio-Tos, 1917	(Onychogalepsus)	Beier, 1954	Galepsus	Stål, 1877	capitatus			Galepsus capitatus	(Saussure, 1869)	Vari & Rorke	1961	Department Kaltenbach 1991	Ditsong National Museum of Natural History, Pretoria	Undefined	DNMNH	N/A	N/A
G3	G3	N/A	Non-Type	Potchefstroom	South Africa	Animalia	Arthropoda	Insecta	Mantodea	Eremiaphiloidea	Saussure, 1869	Eremiaphilidae	Saussure, 1869	Tarachodinae	Giglio-Tos, 1917	Tarachodini	Giglio-Tos, 1917	Tarachodina	Giglio-Tos, 1917	(Onychogalepsus.)	Beier, 1954	Galepsus	Stål, 1877	centralis			Galepsus centralis	Beier, 1957	MJ du Plessis	2019	N. Moulin 2018	Personal collection of Johnnie van den Berg	Undefined	PC_JvdB	N/A	N/A
	N/A	N/A	Non-Type	Ilala Country Lodge, Messina	South Africa	Animalia	Arthropoda	Insecta	Mantodea	Eremiaphiloidea	Saussure, 1869	Eremiaphilidae	Saussure, 1869	Tarachodinae	Giglio-Tos, 1917	Tarachodini	Giglio-Tos, 1917	Tarachodina	Giglio-Tos, 1917	(Onychogalepsus.)	Beier, 1954	Galepsus	Stål, 1877	cf. pentheri			Galepsus cf. pentheri	Giglio-Tos, 1911	A. Varnhorn	20-31.7.2015	Christian Schwarz	Personal collection of Christian Schwarz	Male	PC_CS	N/A	N/A
	N/A	N/A	Non-Type	Ilala Country Lodge, Messina	South Africa	Animalia	Arthropoda	Insecta	Mantodea	Eremiaphiloidea	Saussure, 1869	Eremiaphilidae	Saussure, 1869	Tarachodinae	Giglio-Tos, 1917	Tarachodini	Giglio-Tos, 1917	Tarachodina	Giglio-Tos, 1917	(Onychogalepsus.)	Beier, 1954	Galepsus	Stål, 1877	cf. pentheri			Galepsus cf. pentheri	Giglio-Tos, 1911	A. Varnhorn	20-31.7.2015	Christian Schwarz	Personal collection of Christian Schwarz	Male	PC_CS	N/A	N/A
	N/A	N/A	Non-Type	Musina	South Africa	Animalia	Arthropoda	Insecta	Mantodea	Eremiaphiloidea	Saussure, 1869	Eremiaphilidae	Saussure, 1869	Tarachodinae	Giglio-Tos, 1917	Tarachodini	Giglio-Tos, 1917	Tarachodina	Giglio-Tos, 1917	(Onychogalepsus.)	Beier, 1954	Galepsus	Stål, 1877	cf. pentheri			Galepsus cf. pentheri	Giglio-Tos, 1911	A. Varnhorn	8.2019	Christian Schwarz	Personal collection of Christian Schwarz	Male	PC_CS	N/A	N/A
	N/A	N/A	Non-Type	Musina	South Africa	Animalia	Arthropoda	Insecta	Mantodea	Eremiaphiloidea	Saussure, 1869	Eremiaphilidae	Saussure, 1869	Tarachodinae	Giglio-Tos, 1917	Tarachodini	Giglio-Tos, 1917	Tarachodina	Giglio-Tos, 1917	(Onychogalepsus.)	Beier, 1954	Galepsus	Stål, 1877	cf. pentheri			Galepsus cf. pentheri	Giglio-Tos, 1911	A. Varnhorn	8.2019	Christian Schwarz	Personal collection of Christian Schwarz	Male	PC_CS	N/A	N/A
	N/A	N/A	Non-Type	Musina	South Africa	Animalia	Arthropoda	Insecta	Mantodea	Eremiaphiloidea	Saussure, 1869	Eremiaphilidae	Saussure, 1869	Tarachodinae	Giglio-Tos, 1917	Tarachodini	Giglio-Tos, 1917	Tarachodina	Giglio-Tos, 1917	(Onychogalepsus.)	Beier, 1954	Galepsus	Stål, 1877	cf. pentheri			Galepsus cf. pentheri	Giglio-Tos, 1911	A. Varnhorn	8.2019	Christian Schwarz	Personal collection of Christian Schwarz	Male	PC_CS	N/A	N/A
3357	4438	N/A	Non-Type	Stellenbosch	South Africa	Animalia	Arthropoda	Insecta	Mantodea	Eremiaphiloidea	Saussure, 1869	Eremiaphilidae	Saussure, 1869	Tarachodinae	Giglio-Tos, 1917	Tarachodini	Giglio-Tos, 1917	Tarachodina	Giglio-Tos, 1917	(Onychogalepsus)	Beier, 1954	Galepsus	Stål, 1877	femoratus			Galepsus femoratus	Giglio-Tos, 1911	Peringuey, L	1897	Department Albert John Hesse	Iziko South African Museum, Cape Town	Undefined	IZIKO	N/A	N/A
3360	4440	N/A	Non-Type	Kranz Kloof	South Africa	Animalia	Arthropoda	Insecta	Mantodea	Eremiaphiloidea	Saussure, 1869	Eremiaphilidae	Saussure, 1869	Tarachodinae	Giglio-Tos, 1917	Tarachodini	Giglio-Tos, 1917	Tarachodina	Giglio-Tos, 1917	(Onychogalepsus)	Beier, 1954	Galepsus	Stål, 1877	femoratus			Galepsus femoratus	Giglio-Tos, 1911	Marley	2016	Department Albert John Hesse	Iziko South African Museum, Cape Town	Undefined	IZIKO	N/A	N/A
3361	7765	N/A	Non-Type	Winternest	South Africa	Animalia	Arthropoda	Insecta	Mantodea	Eremiaphiloidea	Saussure, 1869	Eremiaphilidae	Saussure, 1869	Tarachodinae	Giglio-Tos, 1917	Tarachodini	Giglio-Tos, 1917	Tarachodina	Giglio-Tos, 1917	(Onychogalepsus)	Beier, 1954	Galepsus	Stål, 1877	intermedius			Galepsus intermedius	Werner, 1907	A. van Buuren	1988	Department Ehrmann 1991	Agricultural Research Council Roodeplaat, Pretoria	Undefined	ARC	N/A	N/A
3362	7021	N/A	Non-Type	Louis Trichard	South Africa	Animalia	Arthropoda	Insecta	Mantodea	Eremiaphiloidea	Saussure, 1869	Eremiaphilidae	Saussure, 1869	Tarachodinae	Giglio-Tos, 1917	Tarachodini	Giglio-Tos, 1917	Tarachodina	Giglio-Tos, 1917	(Onychogalepsus)	Beier, 1954	Galepsus	Stål, 1877	intermedius			Galepsus intermedius	Werner, 1907	A.L Capener	1957	Department H.D Brown	Agricultural Research Council Roodeplaat, Pretoria	Undefined	ARC	N/A	N/A
3363	7026	N/A	Non-Type	Louis Trichard	South Africa	Animalia	Arthropoda	Insecta	Mantodea	Eremiaphiloidea	Saussure, 1869	Eremiaphilidae	Saussure, 1869	Tarachodinae	Giglio-Tos, 1917	Tarachodini	Giglio-Tos, 1917	Tarachodina	Giglio-Tos, 1917	(Onychogalepsus)	Beier, 1954	Galepsus	Stål, 1877	intermedius			Galepsus intermedius	Werner, 1907	A.L Capener	1957	Department H.D Brown	Agricultural Research Council Roodeplaat, Pretoria	Undefined	ARC	N/A	N/A
3364	7026	N/A	Non-Type	Nooitgedacht	South Africa	Animalia	Arthropoda	Insecta	Mantodea	Eremiaphiloidea	Saussure, 1869	Eremiaphilidae	Saussure, 1869	Tarachodinae	Giglio-Tos, 1917	Tarachodini	Giglio-Tos, 1917	Tarachodina	Giglio-Tos, 1917	(Onychogalepsus)	Beier, 1954	Galepsus	Stål, 1877	intermedius			Galepsus intermedius	Werner, 1907	Miss. Krosing	1957	Department H.D Brown	Agricultural Research Council Roodeplaat, Pretoria	Undefined	ARC	N/A	N/A
3366	7306	N/A	Non-Type	Skukuza	South Africa	Animalia	Arthropoda	Insecta	Mantodea	Eremiaphiloidea	Saussure, 1869	Eremiaphilidae	Saussure, 1869	Tarachodinae	Giglio-Tos, 1917	Tarachodini	Giglio-Tos, 1917	Tarachodina	Giglio-Tos, 1917	(Onychogalepsus)	Beier, 1954	Galepsus	Stål, 1877	intermedius			Galepsus intermedius	Werner, 1907	H.K Munro & A.C van Bruggen	1959	Department H.D Brown	Agricultural Research Council Roodeplaat, Pretoria	Undefined	ARC	N/A	N/A
3367	6704	N/A	Non-Type	Letsitelle	South Africa	Animalia	Arthropoda	Insecta	Mantodea	Eremiaphiloidea	Saussure, 1869	Eremiaphilidae	Saussure, 1869	Tarachodinae	Giglio-Tos, 1917	Tarachodini	Giglio-Tos, 1917	Tarachodina	Giglio-Tos, 1917	(Onychogalepsus)	Beier, 1954	Galepsus	Stål, 1877	intermedius			Galepsus intermedius	Werner, 1907	C.J Swierstra	1905	Department Kaltenbach 1991	Ditsong National Museum of Natural History, Pretoria	Undefined	DNMNH	N/A	N/A
3368	6705	N/A	Non-Type	Skeerpoort	South Africa	Animalia	Arthropoda	Insecta	Mantodea	Eremiaphiloidea	Saussure, 1869	Eremiaphilidae	Saussure, 1869	Tarachodinae	Giglio-Tos, 1917	Tarachodini	Giglio-Tos, 1917	Tarachodina	Giglio-Tos, 1917	(Onychogalepsus)	Beier, 1954	Galepsus	Stål, 1877	intermedius			Galepsus intermedius	Werner, 1907	C.J Swierstra	1906	Department Kaltenbach 1991	Ditsong National Museum of Natural History, Pretoria	Undefined	DNMNH	N/A	N/A
3369	6705	N/A	Non-Type	Skeerpoort	South Africa	Animalia	Arthropoda	Insecta	Mantodea	Eremiaphiloidea	Saussure, 1869	Eremiaphilidae	Saussure, 1869	Tarachodinae	Giglio-Tos, 1917	Tarachodini	Giglio-Tos, 1917	Tarachodina	Giglio-Tos, 1917	(Onychogalepsus)	Beier, 1954	Galepsus	Stål, 1877	intermedius			Galepsus intermedius	Werner, 1907	C.J Swierstra	1906	Department Kaltenbach 1991	Ditsong National Museum of Natural History, Pretoria	Undefined	DNMNH	N/A	N/A
3370	6708	N/A	Non-Type	Skeerpoort	South Africa	Animalia	Arthropoda	Insecta	Mantodea	Eremiaphiloidea	Saussure, 1869	Eremiaphilidae	Saussure, 1869	Tarachodinae	Giglio-Tos, 1917	Tarachodini	Giglio-Tos, 1917	Tarachodina	Giglio-Tos, 1917	(Onychogalepsus)	Beier, 1954	Galepsus	Stål, 1877	intermedius			Galepsus intermedius	Werner, 1907	C.J Swierstra	1906	Department Kaltenbach 1991	Ditsong National Museum of Natural History, Pretoria	Undefined	DNMNH	N/A	N/A
3371	6708	N/A	Non-Type	Moorddrift	South Africa	Animalia	Arthropoda	Insecta	Mantodea	Eremiaphiloidea	Saussure, 1869	Eremiaphilidae	Saussure, 1869	Tarachodinae	Giglio-Tos, 1917	Tarachodini	Giglio-Tos, 1917	Tarachodina	Giglio-Tos, 1917	(Onychogalepsus)	Beier, 1954	Galepsus	Stål, 1877	intermedius			Galepsus intermedius	Werner, 1907	C.J Swierstra	1909	Department Kaltenbach 1991	Ditsong National Museum of Natural History, Pretoria	Undefined	DNMNH	N/A	N/A
3372	6705	N/A	Non-Type	Pretoria	South Africa	Animalia	Arthropoda	Insecta	Mantodea	Eremiaphiloidea	Saussure, 1869	Eremiaphilidae	Saussure, 1869	Tarachodinae	Giglio-Tos, 1917	Tarachodini	Giglio-Tos, 1917	Tarachodina	Giglio-Tos, 1917	(Onychogalepsus)	Beier, 1954	Galepsus	Stål, 1877	intermedius			Galepsus intermedius	Werner, 1907	Captain I Paget	1911	Department Kaltenbach 1991	Ditsong National Museum of Natural History, Pretoria	Undefined	DNMNH	N/A	N/A
3373	6707	N/A	Non-Type	Blauwberg	South Africa	Animalia	Arthropoda	Insecta	Mantodea	Eremiaphiloidea	Saussure, 1869	Eremiaphilidae	Saussure, 1869	Tarachodinae	Giglio-Tos, 1917	Tarachodini	Giglio-Tos, 1917	Tarachodina	Giglio-Tos, 1917	(Onychogalepsus)	Beier, 1954	Galepsus	Stål, 1877	intermedius			Galepsus intermedius	Werner, 1907	C.J Swierstra	1912	Department Kaltenbach 1991	Ditsong National Museum of Natural History, Pretoria	Undefined	DNMNH	N/A	N/A
3374	6707	N/A	Non-Type	Blauwberg	South Africa	Animalia	Arthropoda	Insecta	Mantodea	Eremiaphiloidea	Saussure, 1869	Eremiaphilidae	Saussure, 1869	Tarachodinae	Giglio-Tos, 1917	Tarachodini	Giglio-Tos, 1917	Tarachodina	Giglio-Tos, 1917	(Onychogalepsus)	Beier, 1954	Galepsus	Stål, 1877	intermedius			Galepsus intermedius	Werner, 1907	C.J Swierstra	1912	Department Kaltenbach 1991	Ditsong National Museum of Natural History, Pretoria	Undefined	DNMNH	N/A	N/A
3375	6706	N/A	Non-Type	Hluhluwe Game Reserve	South Africa	Animalia	Arthropoda	Insecta	Mantodea	Eremiaphiloidea	Saussure, 1869	Eremiaphilidae	Saussure, 1869	Tarachodinae	Giglio-Tos, 1917	Tarachodini	Giglio-Tos, 1917	Tarachodina	Giglio-Tos, 1917	(Onychogalepsus)	Beier, 1954	Galepsus	Stål, 1877	intermedius			Galepsus intermedius	Werner, 1907	G. van Son	1912	Department Kaltenbach 1991	Ditsong National Museum of Natural History, Pretoria	Undefined	DNMNH	N/A	N/A
3376	6704	N/A	Non-Type	Pretoria	South Africa	Animalia	Arthropoda	Insecta	Mantodea	Eremiaphiloidea	Saussure, 1869	Eremiaphilidae	Saussure, 1869	Tarachodinae	Giglio-Tos, 1917	Tarachodini	Giglio-Tos, 1917	Tarachodina	Giglio-Tos, 1917	(Onychogalepsus)	Beier, 1954	Galepsus	Stål, 1877	intermedius			Galepsus intermedius	Werner, 1907	Lord Gladstone	1913	Department Kaltenbach 1991	Ditsong National Museum of Natural History, Pretoria	Undefined	DNMNH	N/A	N/A
3377	6707	N/A	Non-Type	Pretoria	South Africa	Animalia	Arthropoda	Insecta	Mantodea	Eremiaphiloidea	Saussure, 1869	Eremiaphilidae	Saussure, 1869	Tarachodinae	Giglio-Tos, 1917	Tarachodini	Giglio-Tos, 1917	Tarachodina	Giglio-Tos, 1917	(Onychogalepsus)	Beier, 1954	Galepsus	Stål, 1877	intermedius			Galepsus intermedius	Werner, 1907	Lord Gladstone	1913	Department Kaltenbach 1991	Ditsong National Museum of Natural History, Pretoria	Undefined	DNMNH	N/A	N/A
3378	6706	N/A	Non-Type	Woodbush Village	South Africa	Animalia	Arthropoda	Insecta	Mantodea	Eremiaphiloidea	Saussure, 1869	Eremiaphilidae	Saussure, 1869	Tarachodinae	Giglio-Tos, 1917	Tarachodini	Giglio-Tos, 1917	Tarachodina	Giglio-Tos, 1917	(Onychogalepsus)	Beier, 1954	Galepsus	Stål, 1877	intermedius			Galepsus intermedius	Werner, 1907	C.J Swierstra	1915	Department Kaltenbach 1991	Ditsong National Museum of Natural History, Pretoria	Undefined	DNMNH	N/A	N/A
3380	6704	N/A	Non-Type	Roodeplaat	South Africa	Animalia	Arthropoda	Insecta	Mantodea	Eremiaphiloidea	Saussure, 1869	Eremiaphilidae	Saussure, 1869	Tarachodinae	Giglio-Tos, 1917	Tarachodini	Giglio-Tos, 1917	Tarachodina	Giglio-Tos, 1917	(Onychogalepsus)	Beier, 1954	Galepsus	Stål, 1877	intermedius			Galepsus intermedius	Werner, 1907	Dr. Breyers	1919	Department Kaltenbach 1991	Ditsong National Museum of Natural History, Pretoria	Undefined	DNMNH	N/A	N/A
3381	6705	N/A	Non-Type	Roodeplaat	South Africa	Animalia	Arthropoda	Insecta	Mantodea	Eremiaphiloidea	Saussure, 1869	Eremiaphilidae	Saussure, 1869	Tarachodinae	Giglio-Tos, 1917	Tarachodini	Giglio-Tos, 1917	Tarachodina	Giglio-Tos, 1917	(Onychogalepsus)	Beier, 1954	Galepsus	Stål, 1877	intermedius			Galepsus intermedius	Werner, 1907	Dr. Breyers	1919	Department Kaltenbach 1991	Ditsong National Museum of Natural History, Pretoria	Undefined	DNMNH	N/A	N/A
3382	6706	N/A	Non-Type	Zoutpan	South Africa	Animalia	Arthropoda	Insecta	Mantodea	Eremiaphiloidea	Saussure, 1869	Eremiaphilidae	Saussure, 1869	Tarachodinae	Giglio-Tos, 1917	Tarachodini	Giglio-Tos, 1917	Tarachodina	Giglio-Tos, 1917	(Onychogalepsus)	Beier, 1954	Galepsus	Stål, 1877	intermedius			Galepsus intermedius	Werner, 1907	G. van Son	1926	Department Kaltenbach 1991	Ditsong National Museum of Natural History, Pretoria	Undefined	DNMNH	N/A	N/A
3383	6707	N/A	Non-Type	Zoutpan	South Africa	Animalia	Arthropoda	Insecta	Mantodea	Eremiaphiloidea	Saussure, 1869	Eremiaphilidae	Saussure, 1869	Tarachodinae	Giglio-Tos, 1917	Tarachodini	Giglio-Tos, 1917	Tarachodina	Giglio-Tos, 1917	(Onychogalepsus)	Beier, 1954	Galepsus	Stål, 1877	intermedius			Galepsus intermedius	Werner, 1907	G. van Son	1926	Department Kaltenbach 1991	Ditsong National Museum of Natural History, Pretoria	Undefined	DNMNH	N/A	N/A
3384	6708	N/A	Non-Type	Zoutpan	South Africa	Animalia	Arthropoda	Insecta	Mantodea	Eremiaphiloidea	Saussure, 1869	Eremiaphilidae	Saussure, 1869	Tarachodinae	Giglio-Tos, 1917	Tarachodini	Giglio-Tos, 1917	Tarachodina	Giglio-Tos, 1917	(Onychogalepsus)	Beier, 1954	Galepsus	Stål, 1877	intermedius			Galepsus intermedius	Werner, 1907	G. van Son	1926	Department Kaltenbach 1991	Ditsong National Museum of Natural History, Pretoria	Undefined	DNMNH	N/A	N/A
3385	6702	N/A	Non-Type	Zoutpan	South Africa	Animalia	Arthropoda	Insecta	Mantodea	Eremiaphiloidea	Saussure, 1869	Eremiaphilidae	Saussure, 1869	Tarachodinae	Giglio-Tos, 1917	Tarachodini	Giglio-Tos, 1917	Tarachodina	Giglio-Tos, 1917	(Onychogalepsus)	Beier, 1954	Galepsus	Stål, 1877	intermedius			Galepsus intermedius	Werner, 1907	G. van Son	1932	Department Kaltenbach 1991	Ditsong National Museum of Natural History, Pretoria	Undefined	DNMNH	N/A	N/A
3386	6703	N/A	Non-Type	Blouberg	South Africa	Animalia	Arthropoda	Insecta	Mantodea	Eremiaphiloidea	Saussure, 1869	Eremiaphilidae	Saussure, 1869	Tarachodinae	Giglio-Tos, 1917	Tarachodini	Giglio-Tos, 1917	Tarachodina	Giglio-Tos, 1917	(Onychogalepsus)	Beier, 1954	Galepsus	Stål, 1877	intermedius			Galepsus intermedius	Werner, 1907	Undefined	1955	Department Kaltenbach 1991	Ditsong National Museum of Natural History, Pretoria	Undefined	DNMNH	N/A	N/A
3387	6702	N/A	Non-Type	Letaba Camp	South Africa	Animalia	Arthropoda	Insecta	Mantodea	Eremiaphiloidea	Saussure, 1869	Eremiaphilidae	Saussure, 1869	Tarachodinae	Giglio-Tos, 1917	Tarachodini	Giglio-Tos, 1917	Tarachodina	Giglio-Tos, 1917	(Onychogalepsus)	Beier, 1954	Galepsus	Stål, 1877	intermedius			Galepsus intermedius	Werner, 1907	Vari & Rorke	1961	Department Kaltenbach 1991	Ditsong National Museum of Natural History, Pretoria	Undefined	DNMNH	N/A	N/A
3388	6703	N/A	Non-Type	Waterval Boven	South Africa	Animalia	Arthropoda	Insecta	Mantodea	Eremiaphiloidea	Saussure, 1869	Eremiaphilidae	Saussure, 1869	Tarachodinae	Giglio-Tos, 1917	Tarachodini	Giglio-Tos, 1917	Tarachodina	Giglio-Tos, 1917	(Onychogalepsus)	Beier, 1954	Galepsus	Stål, 1877	intermedius			Galepsus intermedius	Werner, 1907	Undefined	1899	Department Rehn 1925	Ditsong National Museum of Natural History, Pretoria	Undefined	DNMNH	N/A	N/A
3389	6706	N/A	Non-Type	Waterval Boven	South Africa	Animalia	Arthropoda	Insecta	Mantodea	Eremiaphiloidea	Saussure, 1869	Eremiaphilidae	Saussure, 1869	Tarachodinae	Giglio-Tos, 1917	Tarachodini	Giglio-Tos, 1917	Tarachodina	Giglio-Tos, 1917	(Onychogalepsus)	Beier, 1954	Galepsus	Stål, 1877	intermedius			Galepsus intermedius	Werner, 1907	Undefined	1899	Department Rehn 1925	Ditsong National Museum of Natural History, Pretoria	Undefined	DNMNH	N/A	N/A
3390	6708	N/A	Non-Type	Rietfontein	South Africa	Animalia	Arthropoda	Insecta	Mantodea	Eremiaphiloidea	Saussure, 1869	Eremiaphilidae	Saussure, 1869	Tarachodinae	Giglio-Tos, 1917	Tarachodini	Giglio-Tos, 1917	Tarachodina	Giglio-Tos, 1917	(Onychogalepsus)	Beier, 1954	Galepsus	Stål, 1877	intermedius			Galepsus intermedius	Werner, 1907	Undefined	1904	Department Rehn 1925	Ditsong National Museum of Natural History, Pretoria	Undefined	DNMNH	N/A	N/A
	SMNK-MANT 03167	N/A	Non-Type	Hartebeespoort	South Africa	Animalia	Arthropoda	Insecta	Mantodea	Eremiaphiloidea	Saussure, 1869	Eremiaphilidae	Saussure, 1869	Tarachodinae	Giglio-Tos, 1917	Tarachodini	Giglio-Tos, 1917	Tarachodina	Giglio-Tos, 1917	(Onychogalepsus)	Beier, 1954	Galepsus	Stål, 1877	intermedius			Galepsus intermedius	Werner, 1907	Undefined	4.3.1999	Ehrmann, R.	Staatliches Museum für Naturkunde Karlsruhe, Germany	Male	SMNK	N/A	N/A
3403	6726	N/A	Non-Type	Pretoria	South Africa	Animalia	Arthropoda	Insecta	Mantodea	Eremiaphiloidea	Saussure, 1869	Eremiaphilidae	Saussure, 1869	Tarachodinae	Giglio-Tos, 1917	Tarachodini	Giglio-Tos, 1917	Tarachodina	Giglio-Tos, 1917	(Lydamia)	Stål, 1877	Galepsus	Stål, 1877	lenticularis			Galepsus lenticularis	(Saussure, 1872)	L. Vari	1960	Department Kaltenbach 1989	Ditsong National Museum of Natural History, Pretoria	Undefined	DNMNH	N/A	N/A
3404	6723	N/A	Non-Type	Pretoria	South Africa	Animalia	Arthropoda	Insecta	Mantodea	Eremiaphiloidea	Saussure, 1869	Eremiaphilidae	Saussure, 1869	Tarachodinae	Giglio-Tos, 1917	Tarachodini	Giglio-Tos, 1917	Tarachodina	Giglio-Tos, 1917	(Lydamia)	Stål, 1877	Galepsus	Stål, 1877	lenticularis			Galepsus lenticularis	(Saussure, 1872)	G.A.H Bedford	1914	Department Max Beier 1952	Ditsong National Museum of Natural History, Pretoria	Undefined	DNMNH	N/A	N/A
3405	6723	N/A	Non-Type	Rustenburg	South Africa	Animalia	Arthropoda	Insecta	Mantodea	Eremiaphiloidea	Saussure, 1869	Eremiaphilidae	Saussure, 1869	Tarachodinae	Giglio-Tos, 1917	Tarachodini	Giglio-Tos, 1917	Tarachodina	Giglio-Tos, 1917	(Lydamia)	Stål, 1877	Galepsus	Stål, 1877	lenticularis			Galepsus lenticularis	(Saussure, 1872)	D.W Rorke	1952	Department Max Beier 1952	Ditsong National Museum of Natural History, Pretoria	Undefined	DNMNH	N/A	N/A
3406	6724	N/A	Non-Type	Rustenburg	South Africa	Animalia	Arthropoda	Insecta	Mantodea	Eremiaphiloidea	Saussure, 1869	Eremiaphilidae	Saussure, 1869	Tarachodinae	Giglio-Tos, 1917	Tarachodini	Giglio-Tos, 1917	Tarachodina	Giglio-Tos, 1917	(Lydamia)	Stål, 1877	Galepsus	Stål, 1877	lenticularis			Galepsus lenticularis	(Saussure, 1872)	D.W Rorke	1952	Department Max Beier 1952	Ditsong National Museum of Natural History, Pretoria	Undefined	DNMNH	N/A	N/A
3407	6724	N/A	Non-Type	Rustenburg	South Africa	Animalia	Arthropoda	Insecta	Mantodea	Eremiaphiloidea	Saussure, 1869	Eremiaphilidae	Saussure, 1869	Tarachodinae	Giglio-Tos, 1917	Tarachodini	Giglio-Tos, 1917	Tarachodina	Giglio-Tos, 1917	(Lydamia)	Stål, 1877	Galepsus	Stål, 1877	lenticularis			Galepsus lenticularis	(Saussure, 1872)	D.W Rorke	1952	Department Max Beier 1952	Ditsong National Museum of Natural History, Pretoria	Undefined	DNMNH	N/A	N/A
3408	6725	N/A	Non-Type	Rustenburg	South Africa	Animalia	Arthropoda	Insecta	Mantodea	Eremiaphiloidea	Saussure, 1869	Eremiaphilidae	Saussure, 1869	Tarachodinae	Giglio-Tos, 1917	Tarachodini	Giglio-Tos, 1917	Tarachodina	Giglio-Tos, 1917	(Lydamia)	Stål, 1877	Galepsus	Stål, 1877	lenticularis			Galepsus lenticularis	(Saussure, 1872)	D.W Rorke	1952	Department Max Beier 1952	Ditsong National Museum of Natural History, Pretoria	Undefined	DNMNH	N/A	N/A
3409	6725	N/A	Non-Type	Rustenburg	South Africa	Animalia	Arthropoda	Insecta	Mantodea	Eremiaphiloidea	Saussure, 1869	Eremiaphilidae	Saussure, 1869	Tarachodinae	Giglio-Tos, 1917	Tarachodini	Giglio-Tos, 1917	Tarachodina	Giglio-Tos, 1917	(Lydamia)	Stål, 1877	Galepsus	Stål, 1877	lenticularis			Galepsus lenticularis	(Saussure, 1872)	D.W Rorke	1952	Department Max Beier 1952	Ditsong National Museum of Natural History, Pretoria	Undefined	DNMNH	N/A	N/A
3397	4446	N/A	Non-Type	Zesfontein	South Africa	Animalia	Arthropoda	Insecta	Mantodea	Eremiaphiloidea	Saussure, 1869	Eremiaphilidae	Saussure, 1869	Tarachodinae	Giglio-Tos, 1917	Tarachodini	Giglio-Tos, 1917	Tarachodina	Giglio-Tos, 1917	(Lydamia)	Stål, 1877	Galepsus	Stål, 1877	lenticularis			Galepsus lenticularis	(Saussure, 1872)	South African Museum Expedition	1925	Department Albert John Hesse	Iziko South African Museum, Cape Town	Undefined	IZIKO	N/A	N/A
3399	4444	N/A	Non-Type	Mfongosi	South Africa	Animalia	Arthropoda	Insecta	Mantodea	Eremiaphiloidea	Saussure, 1869	Eremiaphilidae	Saussure, 1869	Tarachodinae	Giglio-Tos, 1917	Tarachodini	Giglio-Tos, 1917	Tarachodina	Giglio-Tos, 1917	(Lydamia)	Stål, 1877	Galepsus	Stål, 1877	lenticularis			Galepsus lenticularis	(Saussure, 1872)	Jones, W.E.	1934	Department Albert John Hesse	Iziko South African Museum, Cape Town	Undefined	IZIKO	N/A	N/A
3400	4444	N/A	Non-Type	Mfongosi	South Africa	Animalia	Arthropoda	Insecta	Mantodea	Eremiaphiloidea	Saussure, 1869	Eremiaphilidae	Saussure, 1869	Tarachodinae	Giglio-Tos, 1917	Tarachodini	Giglio-Tos, 1917	Tarachodina	Giglio-Tos, 1917	(Lydamia)	Stål, 1877	Galepsus	Stål, 1877	lenticularis			Galepsus lenticularis	(Saussure, 1872)	Jones, W.E.	1935	Department Albert John Hesse	Iziko South African Museum, Cape Town	Undefined	IZIKO	N/A	N/A
G1	G1	N/A	Non-Type	Potchefstroom	South Africa	Animalia	Arthropoda	Insecta	Mantodea	Eremiaphiloidea	Saussure, 1869	Eremiaphilidae	Saussure, 1869	Tarachodinae	Giglio-Tos, 1917	Tarachodini	Giglio-Tos, 1917	Tarachodina	Giglio-Tos, 1917	(Lydamia)	Stål, 1877	Galepsus	Stål, 1877	lenticularis			Galepsus lenticularis	(Saussure, 1872)	B Greyvenstein	2019	N. Moulin 2018	Personal collection of Johnnie van den Berg	Undefined	PC_JvdB	N/A	N/A
G2	G2	N/A	Non-Type	Potchefstroom	South Africa	Animalia	Arthropoda	Insecta	Mantodea	Eremiaphiloidea	Saussure, 1869	Eremiaphilidae	Saussure, 1869	Tarachodinae	Giglio-Tos, 1917	Tarachodini	Giglio-Tos, 1917	Tarachodina	Giglio-Tos, 1917	(Lydamia)	Stål, 1877	Galepsus	Stål, 1877	lenticularis			Galepsus lenticularis	(Saussure, 1872)	B Greyvenstein	2019	N. Moulin 2018	Personal collection of Johnnie van den Berg	Undefined	PC_JvdB	N/A	N/A
G4	G4	N/A	Non-Type	Vredefort Dome	South Africa	Animalia	Arthropoda	Insecta	Mantodea	Eremiaphiloidea	Saussure, 1869	Eremiaphilidae	Saussure, 1869	Tarachodinae	Giglio-Tos, 1917	Tarachodini	Giglio-Tos, 1917	Tarachodina	Giglio-Tos, 1917	(Lydamia)	Stål, 1877	Galepsus	Stål, 1877	lenticularis			Galepsus lenticularis	(Saussure, 1872)	J van den Berg	2019	N. Moulin 2018	Personal collection of Johnnie van den Berg	Undefined	PC_JvdB	N/A	N/A
	SMNK-MANT 03144	N/A	Non-Type	Natal St. Lucia	South Africa	Animalia	Arthropoda	Insecta	Mantodea	Eremiaphiloidea	Saussure, 1869	Eremiaphilidae	Saussure, 1869	Tarachodinae	Giglio-Tos, 1917	Tarachodini	Giglio-Tos, 1917	Tarachodina	Giglio-Tos, 1917	(Lygdamia)	Stål, 1877	Galepsus	Stål, 1877	lenticularis			Galepsus lenticularis	(Saussure, 1872)	Undefined	12.1986	Ehrmann, R.	Staatliches Museum für Naturkunde Karlsruhe, Germany	Female	SMNK	N/A	N/A
	NRM-MANT0000273	1146472931	Non-Type	Transvaal	South Africa	Animalia	Arthropoda	Insecta	Mantodea	Eremiaphiloidea	Saussure, 1869	Eremiaphilidae	Saussure, 1869	Tarachodinae	Giglio-Tos, 1917	Tarachodini	Giglio-Tos, 1917	Tarachodina	Giglio-Tos, 1917	(Lygdamia)	Stål, 1877	Galepsus	Stål, 1877	lenticularis			Galepsus lenticularis	(Saussure, 1872)	Undefined	Undefined	Undefined	Swedish Museum of Natural History (NRM)	Male	NRM	https://www.gbif.org/occurrence/1146472931	N/A
	Man26	N/A	Holotype	Letaba Camp. Kruger National Park	South Africa	Animalia	Arthropoda	Insecta	Mantodea	Eremiaphiloidea	Saussure, 1869	Eremiaphilidae	Saussure, 1869	Tarachodinae	Giglio-Tos, 1917	Tarachodini	Giglio-Tos, 1917	Tarachodina	Giglio-Tos, 1917	(Onychogalepsus)	Beier, 1954	Galepsus	Stål, 1877	letabaensis			Galepsus letabaensis	Kaltenbach, 1996	Vari & Rorke	14-18.11.1961	Department Kaltenbach 1992	Ditsong National Museum of Natural History, Pretoria	Male	DNMNH	N/A	N/A
3416	6716	N/A	Non-Type	Arbeidsgenot	South Africa	Animalia	Arthropoda	Insecta	Mantodea	Eremiaphiloidea	Saussure, 1869	Eremiaphilidae	Saussure, 1869	Tarachodinae	Giglio-Tos, 1917	Tarachodini	Giglio-Tos, 1917	Tarachodina	Giglio-Tos, 1917	(Onychogalepsus)	Beier, 1954	Galepsus	Stål, 1877	meridionalis			Galepsus meridionalis	(Saussure, 1872)	D.W Rorke	1961	Department Kaltenbach 1991	Ditsong National Museum of Natural History, Pretoria	Undefined	DNMNH	N/A	N/A
[truncated: 5,009 more rows]

## Sheet: Species only in Literature
Taxon_Local_ID	Order	Superfamily	Family	Subfamily	Tribe	Subtribe	Genus	Subgenus	Species	Subspecies	Species full	Authorship	Distribution	Literature
[truncated: 31 more rows]

## Sheet: Links
Taxon_Local_ID	Genus	Subgenus	Species	Link type	GBIF TAXON ID	Mantodea Species file
1	Agrionopsis		distanti	GBIF	1405218	http://mantodea.speciesfile.org/Common/basic/Taxa.aspx?TaxonNameID=1183533
[truncated: 157 more rows]
