# Supplementary material for: Documenting Mantodea species in South African museum collections and an updated species list
Source: Biodivers Data J. 2023 Dec 12;11:e102637. doi: 10.3897/BDJ.11.e102637 (PMC10848684; doi:10.3897/BDJ.11.e102637)
Supplement: Supplementary material 2 — Number of species and records per taxonomical hierarchy of Mantodea in South Africa [file bdj-11-e102637-s002.xlsx]

## Sheet: Supplementary 2
Superfamilies (8)	Number of records	Number of species	Families (14)	Number of records	Number of species	Subfamilies (22)	Number of records	Number of species	Tribes (19)	Number of records	Number of species	Subtribes (14)	Number of records	Number of species	Genus (59)	Number of records	Number of species		Species (123)	Number of records		Specimen Types (7)	Number of records
Chroicopteroidea Giglio-Tos, 1915	279	26	Amorphoscelidae Stål, 1877	23	2	Acromantinae Brunner de Wattenwyl, 1893	28	2	Bolbellini Schwarz & Roy 2019	5	1	Antistiina Schwarz & Roy 2019	31	5	Agrionopsis	12	1		Ariusia conspersa Stål, 1877	1		Allotype	2
Eremiaphiloidea Saussure, 1869	384	33	Chroicopteridae Giglio-Tos, 1914	279	26	Amorphoscelinae Stål, 1877	23	2	Calamothespini Giglio-Tos, 1914	1	1	Bisanthina Giglio-Tos, 1917	9	2	Amorphoscelis	23	2		Bolbella brevis Beier, 1953	1		DNA barcode	20
Galinthiadoidea Giglio-Tos, 1915	44	2	Dactylopterygidae Giglio-Tos, 1915	1	1	Chroicopterinae Giglio-Tos, 1915	252	21	Chroicopterini Giglio-Tos, 1914	247	20	Bolbellini Schwarz & Roy 2019	30	3	Antistia	10	4		Calamothespis oxyops Rehn, 1927	1		Holotype	20
Hoplocoryphoidae Giglio-Tos, 1916	58	8	Deroplatyidae Westwood, 1889	210	3	Compsothespinae Giglio-Tos, 1913	14	3	Empusini Ehrmann & Roy, 2002	97	3	Calamothespina Giglio-Tos, 1914	1	1	Ariusia	1	1		Chroicoptera vidua (Stål, 1856)	1		Neallotype	1
Hymenopoidea Giglio-Tos, 1915	426	12	Empusidae Burmeister, 1838	160	7	Empusinae Burmeister, 1838	97	3	Gonypetellini Schwarz & Roy 2019	13	3	Chroicopterina Giglio-Tos, 1915	134	14	Bisanthe	4	2		Cilnia chopardi Werner, 1927	1		Non-Type	4000
Mantoidea Latreille, 1802	634	16	Eremiaphilidae Saussure, 1869	319	28	Hapalomantinae Beier, 1962	14	4	Hapalomantini Beier, 1964	13	4	Dystactina Giglio-Tos, 1915	74	1	Bolbella	1	3		Entella natalica Beier, 1955	1		Paratype	13
Miomantoidea Westwood, 1889	291	20	Galinthiadidae Giglio-Tos 1919	322	2	Heterochaetinae Brunner de Wattenwyl, 1893	3	1	Hymenopodini Giglio-Tos, 1915	37	1	Empusina Burmeister, 1838	48	1	Bolbena	2	1		Entella pusilla cruciata Beier, 1953	1		Type	7
Nanmantoidea Brunner de Wattenwyl, 1893	37	6	Hoplocoryphidae Giglio-Tos, 1916	58	5	Hymenopodinae Giglio-Tos, 1915	37	1	Iridini Westwood, 1889	21	1	Idolomorphina Ehrmann & Roy, 2002	49	2	Calamothespis	1	1		Entella pusilla pusilla Beier, 1953	1
			Hymenopodidae Giglio-Tos, 1915	266	8	Iridinae Westwood, 1889	21	1	Ischnomantini Giglio-Tos, 1916	60	1	Leptocolina Giglio-Tos, 1916	12	1	Chroicoptera	4	2		Entelloptera rogenhoferi maesta Rehn, 1927	1
			Mantidae Latreille, 1802	419	11	Mantinae Latreille, 1802	100	1	Leptocolini Giglio-Tos, 1916	12	1	Paramantina Roy, 1973	203	4	Cilnia	1	2		Galepsus centralis Beier, 1957	1
			Miomantidae Westwood, 1889	291	20	Miomantinae Westwood, 1889	289	19	Nilomantini Ehrmann & Roy, 2002	1	1	Polyspilotina Giglio-Tos, 1917	74	3	Compsothespis	11	3		Galepsus letabaensis Kaltenbach, 1996	1
			Nanomantidae Brunner de Wattenwyl, 1891	74	4	Omomantinae Giglio-Tos, 1916	29	1	Otomantini Giglio-Tos, 1915	28	2	Pseudocreobotrina Brunner de Wattenwyl, 1893	37	1	Danuria	40	1		Gonypetella punctata Giglio-Tos, 1915	1
			Rivetinidae Ehrmann & Roy, 2002	60	1	Oxypilinae Saussure, 1871	63	4	Oxyelaeini Schwarz & Roy 2019	5	1	Tarachodina Giglio-Tos, 1919	250	21	Dystacta	74	1		Hoplocorypha bicornis Deelemann-Reinhold, 1957	1
			Toxoderidae Saussure, 1869	18	5	Phyllocraniinae Brunner de Wattenwyl, 1893	126	1	Oxypilini Saussure, 1871	63	4	Tenoderina Brunner de Wattenwyl, 1893	13	2	Dystactula	5	1		Hoplocorypha fumosa Giglio-Tos, 1916	1
						Popinae Westwood, 1889	210	3	Paramantini Roy, 1973	203	4				Empusa	48	1		Hoplocorypha striata Beier, 1930	1
						Rivetininae Ehrmann & Roy, 2002	60	1	Popini Brunner de Wattenwyl, 1893	198	2				Entella	27	7		Junodia amoena Schulthess-Rechberg, 1899	1
						Sibyllinae Giglio-Tos, 1915	75	1	Tarachinini Giglio-Tos, 1915	14	2				Entelloptera	1	2		Miomantis aequalis Rehn, 1904	1
						Solygiinae Giglio-Tos, 1919	2	1	Tarachodini Giglio-Tos, 1915	281	26				Episcopomantis	21	1		Miomantis kibweziana Giglio-Tos, 1911	1
						Tarachininae Giglio-Tos, 1915	27	4	Tenoderini Brunner de Wattenwyl, 1893	87	5				Epitenodera	6	1		Miomantis misana (Giglio-Tos, 1911)	1
						Tarachodinae Giglio-Tos, 1915	286	27							Galepsus	2	10		Miomantis prasina Burmeister, 1838	1
						Tenoderinae Brunner de Wattenwyl, 1893	290	9							Galinthias	10	1		Negromantis gracillima Kaltenbach, 1996	1
						Toxoderinae Saussure, 1869	1	1							Gonypetella	11	3		Neocilnia gracilis Beier, 1930	1
															Hapalogymnes	4	1		Pyrgomantis fasciata Giglio-Tos 1917	1
															Hapalomantis	7	1		Tarachodes beieri Kaltenbach, 1996	1
															Harpagomantis	312	1		Tarachodes dives Saussure 1869	1
															Hemiempusa	47	1		Zouza radiosa Giglio-Tos 1907	1
															Heterochaeta	3	1		Antistia robusta Kaltenbach, 1996	2
															Hoplocorypha	1	1		Bolbena minutissima (Karny, 1908)	2
															Hoplocorypha	1	7		Compsothespis natalica Westwood, 1889	2
															Hoplocoryphella	4	1		Galepsus bipunctatus Beier, 1931	2
															Idolomorpha	2	1		Galepsus femoratus Giglio-Tos, 1911	2
															Ischnomantis	60	1		Hoplocorypha galeata Saussure, 1870	2
															Junodia	1	2		Idolomorpha dentifrons Zehntner & Saussure, 1895	2
															Ligaria	10	2		Miomantis paykullii Stål, 1871	2
															Ligariella	13	1		Pyrgomantis simillima Beier 1954	2
															Mantis	100	1		Solygia sulcatifrons Serville, 1839	2
															Miomantis	2	15		Sphodromantis rudolfae Rehn, 1901	2
															Negromantis	1	1		Heterochaeta occidentalis Beier, 1963	3
															Neocilnia	1	1		Otomantis scutigera Bolivar, 1890	3
															Nothogalepsus	7	1		Tarachina schultzei Karny, 1908	3
															Omomantis	29	1		Bisanthe lagrecai Kaltenbach, 1996	4
															Otomantis	3	1		Chroicoptera saussurei (Giglio-Tos, 1915)	4
															Oxyelaea	5	1		Entella nebulosa (Serville, 1839)	4
															Oxypiloidea	25	1		Hapalogymnes gymnes Rehn, 1927	4
															Oxypilus	43	2		Hoplocoryphella grandis Brancsik, 1895	4
															Paramantis	5	2		Tenodera superstitiosa (Fabricius, 1781)	4
															Phyllocrania	126	1		Bisanthe pulchripennis (Stål ,1876)	5
															Polyspilota	59	3		Bolbella rhodesiaca Beier, 1930	5
															Popa	158	1		Dystactula grisea Giglio-Tos, 1915	5
															Pseudocreobotra	37	1		Entelloptera rogenhoferi Saussure, 1872	5
															Pyrgomantis	1	4		Oxyelaea elegans Giglio-Tos 1917	5
															Sibylla	75	1		Paramantis natalensis (Stål, 1856)	5
															Solygia	2	1		Antistia vicina Kaltenbach, 1996	6
															Sphodromantis	175	2		Epitenodera capitata (Saussure, 1869)	6
															Tarachina	3	2		Galepsus cf. pentheri Giglio-Tos, 1911	7
															Tarachodes	1	6		Hapalomantis orba (Stål, 1856)	7
															Taumantis	37	1		Junodia strigipennis Westwood 1889	7
															Tenodera	7	1		Nothogalepsus planivertex Beier, 1969	7
															Zouza	1	1		Polyspilota caffra Westwood 1889	7
																			Tenodera superstitiosa superstitiosa (Fabricius, 1781)	7
																			Polyspilota magna Giglio-Tos, 1911	8
																			Amorphoscelis tuberculata Roy, 1963	9
																			Entella transvaalica Beier, 1955	9
																			Galepsus capitatus (Saussure, 1869)	9
																			Miomantis saussurei Schulthess-Rechberg, 1899	9
																			Antistia maculipennis Stål, 1876	10
																			Galepsus meridionalis (Saussure, 1872)	10
																			Galinthias amoena (Saussure, 1871)	10
																			Hoplocorypha saussurii Giglio-Tos, 1916	10
																			Ligaria brevicollis Stål, 1877	10
																			Miomantis helenae Giglio-Tos, 1914	10
																			Tarachodes maurus Stål, 1856	10
																			Compsothespis anomala Saussure, 1872	11
																			Gonypetella deletrix Rehn 1928	11
																			Miomantis natalica Beier, 1930	11
																			Tarachina transvaalensis Beier, 1953	11
																			Agrionopsis distanti (Kirby, 1899)	12
																			Antistia parva Beier, 1953	12
																			Hoplocorypha nana Sjostedt, 1909	12
																			Miomantis coxalis Saussure, 1898	12
																			Oxypilus transvalensis (Giglio-Tos, 1915)	12
																			Ligariella trigonalis Saussure 1899	13
																			Miomantis minuta Giglio-Tos, 1911	13
																			Amorphoscelis austrogermanica Werner, 1923	14
																			Pyrgomantis nasuta Thunberg 1784	14
																			Galepsus lenticularis (Saussure, 1872)	15
																			Miomantis caffra Saussure, 1871	15
																			Galepsus transvaalensis Beier, 1954	16
																			Tarachodes lucubrans Burchell 1822	20
																			Episcopomantis chalybea Burmeister, 1838	21
																			Paramantis sacra Thunberg, 1815	21
																			Miomantis semialata Saussure, 1872	22
																			Miomantis fenestrata Fabricius, 1781	23
																			Bolbella punctigera (Stäl, 1871)	24
																			Oxypiloidea tridens Saussure, 1872	25
																			Entella delalandi Saussure, 1870	27
																			Hoplocorypha macra Stål, 1856	27
																			Ligaria quadrinotata Stål, 1877	27
																			Galepsus intermedius Werner, 1907	29
																			Omomantis zebrata Charpentier, 1843	29
																			Entelloptera rogenhoferi rogenhoferi Saussure, 1872	30
																			Miomantis quadripunctata Saussure, 1898	30
																			Pyrgomantis rhodesica Giglio-Tos 1917	32
																			Tarachodes sanctus Saussure 1871	34
																			Tarachodes insidiator Wood-Mason 1882	36
																			Pseudocreobotra wahlbergi Stål, 1871	37
																			Taumantis globiceps Beier 1969	37
																			Miomantis exilis Giglio-Tos, 1911	39
																			Danuria thunbergi Stål, 1856	40
																			Oxypilus capensis (Saussure, 1871)	43
																			Hemiempusa capensis (Burmeister, 1838)	47
																			Empusa binotata Audinet-Serville, 1839	48
																			Polyspilota aeruginosa (Goeze, 1778)	59
																			Cilnia humeralis (Saussure, 1871)	60
																			Ischnomantis fatiloqua Stål, 1856	60
																			Dystacta alticeps (Schaum, 1852)	74
																			Sibylla pretiosa Stål, 1856	75
																			Mantis religiosa eichleri Bazyluk, 1960	100
																			Phyllocrania paradoxa Burmeister, 1838	126
																			Popa spurca Stål, 1856	158
																			Sphodromantis gastrica Stål, 1858	175
																			Harpagomantis tricolor (Linné, 1758)	312
																			Mantis religiosa (Linne, 1758)
